# Supplementary material for: Structure and rational engineering of the PglX methyltransferase and specificity factor for BREX phage defence
Source: Nat Commun. 2024 Aug 22;15:7236. doi: 10.1038/s41467-024-51629-7 (PMC11341690; doi:10.1038/s41467-024-51629-7)
Supplement: Supplementary file 4 — Source data [file 41467_2024_51629_MOESM4_ESM.xlsx]

## Sheet: fig. 1b
Phage	EOP WT/ΔBREX
SCW1	0.000167421	0.000422764	0.000408088
SCW2	0.977011	0.557823	1.25455
SCW3	0.108889	0.284483	0.152439
SCW4	1.08621	1.28169	1.08411
SCW5	0.903226	1.04082	0.584906

## Sheet: Fig. 2a-l
Time (m)	Time (h)	wt + T7	p507 + T7	BREX + T7	ΔA + T7	ΔB + T7	ΔC + T7	ΔX + T7	ΔZ + T7	ΔL + T7	ΔariA + T7	ΔariB + T7	ΔPARIS + T7	DH5 + TB34	p507 + TB34	BREX + TB34	ΔA + TB34	ΔB + TB34	ΔC + TB34	ΔX + TB34	ΔZ	ΔL + TB34	ΔariA + TB34	ΔariB + TB34	ΔPARIS + TB34
0	0	0.0614444	0.0634444	0.0588889	0.0636667	0.0634444	0.068	0.0762222	0.0602222	0.0671111	0.0673333	0.0678889	0.0608889	0.0578889	0.0633333	0.0573333	0.0643333	0.0611111	0.066	0.0714444	0.0634444	0.0674444	0.0678889	0.0734444	0.06
5	0.0833333	0.0605	0.061	0.0588889	0.066	0.0628889	0.0686667	0.0723333	0.061	0.0638889	0.0677778	0.0664444	0.0582222	0.0588889	0.0631111	0.0576667	0.0695556	0.0604444	0.0652222	0.0638889	0.0605556	0.0632222	0.0671111	0.0673333	0.0568889
10	0.166667	0.0596111	0.0604444	0.0572222	0.0645556	0.0632222	0.0702222	0.0678889	0.0593333	0.0623333	0.0676667	0.0605556	0.0584444	0.0577778	0.061	0.0562222	0.0685556	0.0611111	0.064	0.0612222	0.0594444	0.0618889	0.0667778	0.0661111	0.0553333
15	0.25	0.0603333	0.0616667	0.0574444	0.0642222	0.0613333	0.0698889	0.0662222	0.0578889	0.0617778	0.0657778	0.0598889	0.0588889	0.0575556	0.0615556	0.056	0.0693333	0.0607778	0.0634444	0.061	0.0583333	0.0614444	0.0676667	0.065	0.0588889
20	0.333333	0.0626111	0.0633333	0.0588889	0.0664444	0.0624444	0.0712222	0.067	0.0574444	0.0614444	0.0688889	0.0625556	0.0606667	0.0591111	0.062	0.0573333	0.0714444	0.0586667	0.0652222	0.0595556	0.0575556	0.0618889	0.0671111	0.0677778	0.0596667
25	0.416667	0.0682222	0.0668889	0.0622222	0.069	0.0641111	0.0733333	0.0677778	0.0584444	0.0652222	0.0708889	0.0648889	0.0643333	0.0627778	0.0651111	0.0601111	0.0723333	0.0607778	0.0673333	0.0603333	0.0596667	0.0634444	0.0691111	0.0703333	0.0643333
30	0.5	0.0722778	0.07	0.0658889	0.0725556	0.0695556	0.0775556	0.0707778	0.0606667	0.0673333	0.0753333	0.07	0.0701111	0.0684444	0.0687778	0.0647778	0.0755556	0.0633333	0.0707778	0.0635556	0.0606667	0.0682222	0.0735556	0.0752222	0.0683333
35	0.583333	0.0797778	0.0748889	0.0717778	0.0751111	0.0688889	0.0824444	0.0726667	0.0621111	0.0727778	0.079	0.074	0.0764444	0.0746667	0.0741111	0.0704444	0.0784444	0.067	0.0744444	0.0673333	0.0628889	0.0742222	0.0776667	0.079	0.0728889
40	0.666667	0.0891111	0.0823333	0.0791111	0.0814444	0.0714444	0.0873333	0.0775556	0.0651111	0.0795556	0.0848889	0.0802222	0.0832222	0.0823333	0.0793333	0.0767778	0.0843333	0.0715556	0.08	0.0714444	0.0654444	0.0796667	0.0831111	0.0851111	0.0804444
45	0.75	0.104111	0.0901111	0.0883333	0.0866667	0.0753333	0.0946667	0.0802222	0.0685556	0.0871111	0.0886667	0.0843333	0.0901111	0.0913333	0.086	0.0835556	0.0886667	0.0741111	0.084	0.0747778	0.0681111	0.0875556	0.0874444	0.09	0.0865556
50	0.833333	0.115556	0.0978889	0.0977778	0.0933333	0.0785556	0.100333	0.0827778	0.0721111	0.0941111	0.094	0.0911111	0.0957778	0.100889	0.0925556	0.0913333	0.0962222	0.0798889	0.0902222	0.0756667	0.0715556	0.0962222	0.0934444	0.0958889	0.0917778
55	0.916667	0.127389	0.104889	0.110222	0.0985556	0.0827778	0.105222	0.0837778	0.0764444	0.104111	0.0984444	0.0974444	0.102444	0.110889	0.100778	0.1	0.101889	0.0823333	0.0974444	0.079	0.0747778	0.106333	0.0976667	0.100778	0.0997778
60	1	0.141889	0.117	0.125556	0.109889	0.0872222	0.118667	0.0887778	0.0828889	0.115778	0.107444	0.106778	0.111444	0.123111	0.109	0.112444	0.112556	0.0876667	0.107	0.0831111	0.0788889	0.118222	0.105333	0.108667	0.108778
65	1.08333	0.157111	0.126	0.140889	0.117889	0.0925556	0.127	0.0917778	0.086	0.128	0.115111	0.114222	0.121222	0.140333	0.117556	0.124889	0.119778	0.0912222	0.115444	0.088	0.0823333	0.129889	0.111667	0.116556	0.115889
70	1.16667	0.171	0.138222	0.158667	0.130444	0.0973333	0.143	0.0991111	0.0961111	0.142556	0.125111	0.122444	0.129667	0.148333	0.128	0.142222	0.13	0.0943333	0.127444	0.0927778	0.0886667	0.147111	0.120111	0.123333	0.124222
75	1.25	0.1875	0.149556	0.177889	0.140778	0.101444	0.152778	0.101222	0.0991111	0.154778	0.133889	0.132	0.138333	0.162222	0.139444	0.158333	0.140333	0.0997778	0.135444	0.0951111	0.0921111	0.16	0.126778	0.131	0.134111
80	1.33333	0.204556	0.166	0.201889	0.155111	0.108	0.167556	0.108667	0.106333	0.169556	0.143333	0.142111	0.150111	0.178444	0.151778	0.177222	0.153333	0.105	0.148778	0.101778	0.0976667	0.175444	0.137	0.140889	0.144
85	1.41667	0.215556	0.177111	0.225	0.167222	0.115111	0.179111	0.112667	0.111444	0.171889	0.153111	0.152	0.157111	0.199667	0.163667	0.195333	0.166778	0.112111	0.159889	0.105889	0.103	0.189667	0.145667	0.148889	0.153111
90	1.5	0.214444	0.193	0.241111	0.185	0.12	0.197778	0.121556	0.118778	0.157889	0.164	0.159667	0.161667	0.209889	0.176556	0.216333	0.179222	0.116556	0.174222	0.115667	0.11	0.208333	0.159222	0.162556	0.165778
95	1.58333	0.201833	0.201667	0.240111	0.196333	0.121889	0.207333	0.124444	0.120889	0.133222	0.169556	0.162	0.160889	0.242333	0.192111	0.236333	0.195222	0.125333	0.187111	0.121889	0.116	0.221889	0.169222	0.171222	0.176222
100	1.66667	0.182333	0.206111	0.229667	0.211667	0.121333	0.214556	0.124556	0.128111	0.120778	0.173778	0.16	0.159	0.252556	0.207889	0.259556	0.208556	0.132111	0.200778	0.125333	0.121556	0.237889	0.180889	0.183333	0.190889
105	1.75	0.151333	0.190778	0.188778	0.213111	0.111667	0.205778	0.111667	0.123667	0.123444	0.155444	0.149111	0.156444	0.268222	0.225	0.281667	0.226111	0.137333	0.214333	0.131444	0.130222	0.255444	0.193	0.196444	0.206333
110	1.83333	0.143333	0.162222	0.136556	0.198889	0.101889	0.173778	0.0947778	0.111444	0.129778	0.132889	0.139556	0.145333	0.282111	0.240889	0.301667	0.243889	0.146556	0.233111	0.143333	0.140778	0.275556	0.209889	0.211111	0.221889
115	1.91667	0.141333	0.123889	0.106	0.166778	0.0905556	0.142556	0.0824444	0.0908889	0.134	0.121111	0.135556	0.141778	0.313111	0.257444	0.318667	0.260667	0.156333	0.250556	0.157111	0.148333	0.291333	0.225333	0.227667	0.235333
120	2	0.145333	0.0814444	0.0762222	0.132667	0.0788889	0.114667	0.0694444	0.0713333	0.138889	0.113889	0.126556	0.141	0.332222	0.274	0.342667	0.277	0.167333	0.265	0.164778	0.155889	0.306556	0.241222	0.241	0.250333
125	2.08333	0.152333	0.0536667	0.0585556	0.114556	0.065	0.0935556	0.0547778	0.0584444	0.134889	0.111778	0.107333	0.142444	0.353889	0.289667	0.360222	0.291333	0.176889	0.279111	0.178	0.166667	0.322333	0.255444	0.254111	0.265889
130	2.16667	0.155056	0.0393333	0.0462222	0.0907778	0.0592222	0.0837778	0.0491111	0.0503333	0.114222	0.113	0.0856667	0.143556	0.370222	0.305667	0.385444	0.312	0.189111	0.294889	0.19	0.177111	0.340222	0.271667	0.270556	0.282222
135	2.25	0.155611	0.0325556	0.0365556	0.076	0.053	0.0791111	0.0476667	0.0472222	0.087	0.106556	0.0713333	0.143	0.386444	0.319333	0.405444	0.326778	0.202	0.309889	0.202	0.191889	0.359778	0.287	0.286444	0.298778
140	2.33333	0.158278	0.0294444	0.0328889	0.0617778	0.0506667	0.0717778	0.0475556	0.0466667	0.069	0.100778	0.0597778	0.136222	0.411889	0.335	0.425	0.344222	0.214667	0.326889	0.217667	0.202	0.378222	0.300556	0.301444	0.314333
145	2.41667	0.1495	0.0276667	0.0313333	0.0486667	0.0432222	0.0694444	0.0471111	0.0477778	0.0564444	0.0944444	0.0581111	0.134	0.422	0.352333	0.448222	0.357	0.224778	0.342556	0.232667	0.215889	0.393667	0.315778	0.316	0.332
150	2.5	0.146444	0.0274444	0.0306667	0.0373333	0.0372222	0.062	0.0437778	0.0501111	0.0426667	0.0901111	0.0573333	0.138	0.442111	0.367778	0.467889	0.375444	0.239556	0.357778	0.245	0.229333	0.411222	0.331222	0.328667	0.345889
155	2.58333	0.147389	0.027	0.0295556	0.0335556	0.0342222	0.0502222	0.0383333	0.05	0.0284444	0.0816667	0.0582222	0.140667	0.463444	0.378889	0.495889	0.392667	0.248444	0.369889	0.262333	0.246556	0.436556	0.350222	0.350444	0.364889
160	2.66667	0.144167	0.026	0.0293333	0.0326667	0.0332222	0.0427778	0.0316667	0.0518889	0.0234444	0.0731111	0.0524444	0.142222	0.483778	0.393778	0.517111	0.401111	0.264333	0.382667	0.275444	0.257222	0.448	0.362667	0.361667	0.378556
165	2.75	0.125722	0.0256667	0.028	0.0323333	0.0318889	0.0385556	0.0285556	0.0521111	0.0223333	0.0684444	0.0464444	0.138333	0.496333	0.406	0.528444	0.417333	0.272222	0.397889	0.292222	0.271444	0.466111	0.372889	0.372333	0.392889
170	2.83333	0.120167	0.0243333	0.0276667	0.0313333	0.0307778	0.035	0.0271111	0.0531111	0.0216667	0.069	0.0368889	0.134889	0.51	0.417778	0.539889	0.432889	0.284889	0.408889	0.305222	0.284444	0.479889	0.388778	0.388	0.407333
175	2.91667	0.117833	0.0245556	0.0272222	0.0313333	0.0294444	0.0338889	0.0266667	0.0556667	0.021	0.0704444	0.0308889	0.130333	0.523889	0.431111	0.558667	0.443778	0.295	0.427111	0.324	0.305111	0.508444	0.407444	0.403667	0.424444
180	3	0.117556	0.0233333	0.0276667	0.029	0.0286667	0.0325556	0.0265556	0.0575556	0.0203333	0.0704444	0.0256667	0.128889	0.536889	0.445444	0.580556	0.458667	0.310556	0.436556	0.330778	0.318	0.527111	0.421889	0.415667	0.441222
185	3.08333	0.121333	0.0227778	0.0275556	0.0275556	0.0273333	0.032	0.0262222	0.0566667	0.0196667	0.0701111	0.024	0.127222	0.558	0.458667	0.603444	0.469889	0.327	0.45	0.344889	0.328	0.529333	0.429	0.426	0.453444
190	3.16667	0.116944	0.0225556	0.0265556	0.0268889	0.026	0.0302222	0.0261111	0.0584444	0.0195556	0.0681111	0.0217778	0.127778	0.576667	0.471667	0.616222	0.482556	0.340444	0.466111	0.357556	0.341667	0.544222	0.446333	0.441	0.47
195	3.25	0.12	0.0218889	0.0262222	0.0272222	0.0247778	0.0297778	0.0245556	0.0587778	0.0196667	0.064	0.0211111	0.130556	0.592444	0.489667	0.634778	0.503111	0.353333	0.482111	0.368444	0.356667	0.568333	0.462778	0.457444	0.489889
200	3.33333	0.116889	0.0217778	0.0257778	0.0264444	0.0234444	0.0296667	0.0247778	0.0566667	0.019	0.0558889	0.0215556	0.130778	0.610667	0.504889	0.645778	0.523333	0.366889	0.498444	0.381	0.374	0.589667	0.480333	0.472889	0.502556
205	3.41667	0.113278	0.0212222	0.0246667	0.0243333	0.0228889	0.0287778	0.0242222	0.0531111	0.0183333	0.0472222	0.0204444	0.130333	0.617667	0.507556	0.658444	0.525667	0.378	0.508	0.395111	0.382333	0.587556	0.489444	0.483889	0.511778
210	3.5	0.1125	0.0215556	0.0247778	0.0257778	0.0216667	0.0283333	0.0232222	0.0394444	0.0178889	0.0392222	0.02	0.127222	0.629222	0.521667	0.669889	0.547333	0.385556	0.521556	0.41	0.401333	0.608222	0.499556	0.501111	0.526
215	3.58333	0.116	0.0208889	0.0243333	0.0237778	0.0205556	0.0275556	0.0236667	0.0328889	0.0178889	0.035	0.0197778	0.120778	0.651333	0.535111	0.685333	0.557222	0.402	0.532444	0.425778	0.412444	0.630222	0.510778	0.51	0.537222
220	3.66667	0.120167	0.0207778	0.0242222	0.0245556	0.0201111	0.027	0.0226667	0.0277778	0.0172222	0.0318889	0.0192222	0.103444	0.659778	0.545667	0.708222	0.568333	0.415111	0.540889	0.430778	0.422778	0.649222	0.525778	0.523556	0.547444
225	3.75	0.117056	0.0204444	0.0235556	0.0237778	0.0197778	0.0265556	0.0226667	0.0255556	0.0174444	0.0303333	0.0187778	0.0974444	0.673444	0.553222	0.710111	0.580556	0.427111	0.552111	0.445778	0.431333	0.645222	0.533778	0.535667	0.558
230	3.83333	0.1285	0.0198889	0.0244444	0.0232222	0.0194444	0.0261111	0.0218889	0.0228889	0.0173333	0.0277778	0.0178889	0.0935556	0.687889	0.565556	0.728222	0.591778	0.441222	0.561889	0.460222	0.440667	0.666556	0.549889	0.550222	0.570333
235	3.91667	0.128944	0.0202222	0.0231111	0.022	0.0186667	0.0261111	0.022	0.0228889	0.0168889	0.0262222	0.0182222	0.0922222	0.699222	0.575889	0.741444	0.602111	0.447889	0.567889	0.466222	0.442	0.662111	0.557444	0.557	0.580444
240	4	0.124556	0.0201111	0.0231111	0.0216667	0.0184444	0.0261111	0.0222222	0.0227778	0.017	0.0252222	0.0175556	0.0936667	0.712667	0.587333	0.754222	0.612778	0.458333	0.586222	0.482444	0.454333	0.678667	0.568778	0.571222	0.594333
245	4.08333	0.131833	0.019	0.0221111	0.0218889	0.0181111	0.026	0.0214444	0.0197778	0.0163333	0.0244444	0.0175556	0.0902222	0.723333	0.596556	0.770556	0.622444	0.476111	0.599667	0.493	0.466111	0.708556	0.576556	0.582	0.604444
250	4.16667	0.128333	0.0192222	0.022	0.0215556	0.0178889	0.0254444	0.0205556	0.0194444	0.0167778	0.0228889	0.017	0.0908889	0.734333	0.607444	0.787778	0.630778	0.476111	0.612111	0.498333	0.477333	0.722889	0.584889	0.590111	0.617
255	4.25	0.128389	0.0196667	0.0218889	0.0221111	0.0173333	0.0252222	0.0206667	0.0183333	0.0171111	0.0227778	0.017	0.09	0.746778	0.622889	0.800333	0.641556	0.490667	0.625556	0.514778	0.490444	0.739333	0.599667	0.600889	0.632444
260	4.33333	0.116889	0.0191111	0.0217778	0.0225556	0.0174444	0.0255556	0.0202222	0.0173333	0.0164444	0.0237778	0.0167778	0.0915556	0.756222	0.635111	0.809333	0.655889	0.499444	0.639667	0.531222	0.499778	0.765667	0.606889	0.612111	0.639778
265	4.41667	0.101611	0.0196667	0.0214444	0.0224444	0.0165556	0.0254444	0.0204444	0.016	0.0166667	0.0231111	0.0167778	0.0923333	0.766444	0.638	0.818889	0.667556	0.506667	0.650889	0.536222	0.508444	0.789222	0.617667	0.629333	0.645333
270	4.5	0.0876667	0.0191111	0.0214444	0.0211111	0.0167778	0.025	0.0203333	0.0163333	0.0164444	0.0218889	0.0161111	0.0918889	0.783556	0.645778	0.833222	0.664111	0.524111	0.654	0.542444	0.509778	0.762889	0.622444	0.630556	0.647667
275	4.58333	0.0676667	0.0191111	0.0216667	0.0211111	0.0168889	0.0253333	0.0198889	0.0147778	0.0161111	0.0217778	0.0171111	0.0927778	0.791444	0.657889	0.855444	0.682	0.528556	0.668222	0.551444	0.524222	0.801222	0.635556	0.636556	0.659556
280	4.66667	0.0549444	0.019	0.0216667	0.0208889	0.0163333	0.0252222	0.0201111	0.0148889	0.0156667	0.0212222	0.0162222	0.0948889	0.799889	0.661222	0.850222	0.680556	0.542667	0.671667	0.568778	0.530889	0.792444	0.637444	0.649	0.671444
285	4.75	0.0531111	0.0196667	0.0214444	0.0212222	0.0166667	0.0254444	0.0201111	0.015	0.0161111	0.0218889	0.0161111	0.0931111	0.809778	0.668778	0.873444	0.689444	0.555667	0.680667	0.578667	0.538556	0.795111	0.641667	0.655556	0.672
290	4.83333	0.0448333	0.0195556	0.0222222	0.0217778	0.0163333	0.0252222	0.02	0.0131111	0.0158889	0.022	0.0161111	0.0933333	0.818667	0.679889	0.873556	0.706778	0.552889	0.693111	0.592111	0.553778	0.825111	0.650556	0.666111	0.683667
295	4.91667	0.0534444	0.019	0.0218889	0.0216667	0.016	0.0252222	0.0197778	0.0127778	0.0158889	0.0211111	0.0161111	0.0928889	0.822222	0.685	0.885	0.709556	0.572	0.697111	0.595444	0.56	0.824778	0.647667	0.665222	0.684111
300	5	0.0429444	0.0196667	0.0218889	0.0222222	0.016	0.0254444	0.0191111	0.0123333	0.0161111	0.022	0.0161111	0.0937778	0.834667	0.685333	0.891667	0.713778	0.575333	0.698333	0.608667	0.566222	0.840667	0.651778	0.682667	0.685333
305	5.08333	0.0483889	0.0187778	0.0214444	0.0221111	0.0154444	0.0245556	0.0188889	0.0114444	0.0155556	0.0208889	0.0155556	0.0925556	0.842333	0.699222	0.896667	0.721111	0.583222	0.708556	0.610111	0.576111	0.845667	0.654556	0.684333	0.689778
310	5.16667	0.0532778	0.0187778	0.0218889	0.0217778	0.0158889	0.0246667	0.0188889	0.0117778	0.0163333	0.0208889	0.0152222	0.0921111	0.852	0.707333	0.912556	0.719778	0.587889	0.709778	0.627222	0.580333	0.845889	0.661778	0.687889	0.695
315	5.25	0.0491111	0.0187778	0.022	0.0213333	0.0156667	0.0248889	0.0185556	0.0114444	0.016	0.0206667	0.0154444	0.093	0.860667	0.707333	0.920333	0.730333	0.606222	0.722333	0.643667	0.599444	0.859222	0.663222	0.694	0.697889
320	5.33333	0.0490556	0.0193333	0.0215556	0.0218889	0.0154444	0.0256667	0.0191111	0.0113333	0.0162222	0.0213333	0.0153333	0.091	0.871444	0.713889	0.933667	0.730222	0.612444	0.725222	0.655556	0.611778	0.882556	0.660444	0.708333	0.700778
325	5.41667	0.0490556	0.0188889	0.0225556	0.022	0.0155556	0.0254444	0.0187778	0.0113333	0.0162222	0.0206667	0.0155556	0.0842222	0.879111	0.726222	0.942556	0.750889	0.617222	0.734222	0.668111	0.62	0.911111	0.666444	0.706111	0.704333
330	5.5	0.0448889	0.0187778	0.0215556	0.022	0.0147778	0.0248889	0.0185556	0.0108889	0.016	0.0204444	0.0151111	0.0774444	0.883778	0.717111	0.947111	0.748778	0.626778	0.724	0.666667	0.625444	0.909889	0.664	0.713	0.708667
335	5.58333	0.0434444	0.0183333	0.022	0.022	0.0145556	0.0247778	0.0187778	0.0108889	0.0155556	0.0198889	0.015	0.0686667	0.892667	0.737333	0.947556	0.739111	0.645667	0.740222	0.680333	0.639444	0.908444	0.658222	0.716556	0.717667
340	5.66667	0.0413889	0.0191111	0.0227778	0.0225556	0.0152222	0.0255556	0.0183333	0.0114444	0.016	0.0203333	0.0157778	0.0596667	0.896333	0.733667	0.958667	0.739667	0.650778	0.740333	0.694444	0.643444	0.923889	0.663444	0.716889	0.720444
345	5.75	0.0395	0.0193333	0.0224444	0.0225556	0.0146667	0.0257778	0.0186667	0.0104444	0.0161111	0.0206667	0.0155556	0.0548889	0.905556	0.736889	0.967333	0.747111	0.641889	0.735222	0.696556	0.638556	0.931333	0.658667	0.724556	0.716333
350	5.83333	0.039	0.0187778	0.023	0.0226667	0.015	0.0251111	0.0191111	0.0111111	0.0163333	0.0204444	0.0155556	0.0508889	0.911444	0.736778	0.979444	0.742333	0.649111	0.75	0.710444	0.647333	0.961111	0.662889	0.722667	0.713
355	5.91667	0.0372222	0.0195556	0.0226667	0.0232222	0.0146667	0.0251111	0.0185556	0.0108889	0.0164444	0.0206667	0.0148889	0.0468889	0.914667	0.741222	0.987222	0.742778	0.655333	0.744333	0.706556	0.660111	0.947889	0.658667	0.728333	0.727556
360	6	0.0366111	0.0188889	0.0233333	0.0226667	0.0148889	0.0253333	0.0191111	0.011	0.0164444	0.02	0.0154444	0.0447778	0.922667	0.743222	1.00311	0.740444	0.664	0.748778	0.727667	0.675444	0.963222	0.671111	0.737667	0.712111
365	6.08333	0.0366667	0.019	0.0234444	0.0226667	0.0144444	0.0256667	0.0182222	0.0113333	0.0164444	0.0206667	0.0157778	0.0426667	0.934222	0.745889	1.01689	0.739	0.666889	0.752778	0.724889	0.688778	0.956	0.662	0.742222	0.718111
370	6.16667	0.0353889	0.0196667	0.0235556	0.0224444	0.0144444	0.0255556	0.0185556	0.0118889	0.0163333	0.0203333	0.0153333	0.0411111	0.944556	0.739556	1.02322	0.730556	0.666333	0.744556	0.731667	0.680667	0.954333	0.668333	0.744667	0.712
375	6.25	0.0343333	0.0198889	0.0233333	0.023	0.014	0.0258889	0.018	0.0113333	0.0157778	0.021	0.0148889	0.0397778	0.950778	0.749778	1.03989	0.734333	0.684556	0.747778	0.751556	0.680444	0.976111	0.667667	0.759444	0.708889
380	6.33333	0.0343889	0.0196667	0.0245556	0.0224444	0.0143333	0.0267778	0.0191111	0.0116667	0.0166667	0.0202222	0.0157778	0.0393333	0.958444	0.749222	1.04411	0.732222	0.686889	0.753889	0.746889	0.685667	0.974889	0.667	0.755222	0.707889
385	6.41667	0.0321111	0.0202222	0.0237778	0.0235556	0.0142222	0.028	0.019	0.0115556	0.0165556	0.0207778	0.016	0.0384444	0.959667	0.742444	1.04711	0.730778	0.699778	0.751444	0.762111	0.692889	0.977778	0.660111	0.758667	0.707667
390	6.5	0.0325	0.0202222	0.0246667	0.0241111	0.0145556	0.0278889	0.0191111	0.012	0.0171111	0.0211111	0.016	0.0376667	0.972889	0.757111	1.06078	0.732	0.703111	0.754111	0.765778	0.712889	0.996444	0.657111	0.758778	0.706
395	6.58333	0.0325	0.0204444	0.0246667	0.0244444	0.0144444	0.0272222	0.0196667	0.0117778	0.0174444	0.0213333	0.0165556	0.0367778	0.975556	0.752333	1.07444	0.727444	0.702667	0.749111	0.766111	0.717222	0.987667	0.651222	0.761444	0.705667
400	6.66667	0.0321667	0.0206667	0.0246667	0.0238889	0.0142222	0.0273333	0.0193333	0.012	0.0166667	0.0215556	0.0167778	0.0357778	0.984667	0.755222	1.08644	0.727667	0.708333	0.744889	0.793444	0.731778	1.00133	0.649444	0.762667	0.711556
405	6.75	0.0322222	0.0202222	0.0243333	0.0242222	0.0142222	0.0271111	0.0184444	0.0114444	0.0166667	0.0215556	0.0161111	0.0346667	0.985667	0.748111	1.098	0.727333	0.717444	0.745333	0.788778	0.736	1.00589	0.636778	0.761889	0.705
410	6.83333	0.0327778	0.0207778	0.025	0.0244444	0.014	0.0275556	0.019	0.0116667	0.0165556	0.0221111	0.017	0.0342222	0.992333	0.756333	1.11256	0.724444	0.726111	0.744667	0.788889	0.741	1.02078	0.638111	0.759	0.713444
415	6.91667	0.0333333	0.0207778	0.0256667	0.0251111	0.014	0.0284444	0.0205556	0.0118889	0.0175556	0.0224444	0.0167778	0.0346667	1.00478	0.752	1.10611	0.72	0.725111	0.741	0.803889	0.741444	1.007	0.635444	0.774556	0.714
420	7	0.0328889	0.0208889	0.0252222	0.025	0.0141111	0.028	0.02	0.0117778	0.0171111	0.0221111	0.0161111	0.0348889	0.999444	0.754556	1.11533	0.716667	0.722667	0.740444	0.814556	0.753222	1.017	0.636111	0.777889	0.711889
425	7.08333	0.0337778	0.0217778	0.0265556	0.0254444	0.0147778	0.0284444	0.0205556	0.0123333	0.0172222	0.0221111	0.0167778	0.034	1.00744	0.758222	1.13111	0.721667	0.734222	0.744444	0.824444	0.767111	1.03411	0.635222	0.768889	0.719111
430	7.16667	0.0337222	0.0214444	0.0265556	0.0257778	0.014	0.0284444	0.0202222	0.0118889	0.0173333	0.0223333	0.0161111	0.0338889	1.01022	0.759556	1.14756	0.714333	0.752778	0.738778	0.836444	0.762778	1.05522	0.635778	0.773333	0.721889
435	7.25	0.0345	0.0222222	0.0271111	0.0272222	0.014	0.0288889	0.0213333	0.0121111	0.0172222	0.0226667	0.0175556	0.0343333	1.01778	0.763444	1.15056	0.714444	0.757778	0.734	0.841222	0.765444	1.071	0.637111	0.770778	0.717222
440	7.33333	0.0348889	0.0222222	0.0267778	0.0257778	0.0142222	0.0293333	0.0215556	0.0128889	0.0174444	0.0225556	0.0168889	0.0326667	1.02211	0.768333	1.16978	0.715111	0.760778	0.735222	0.843778	0.773778	1.094	0.633889	0.765	0.723556
445	7.41667	0.0351111	0.0223333	0.0278889	0.026	0.014	0.0285556	0.0208889	0.0121111	0.018	0.0223333	0.016	0.0332222	1.02456	0.767556	1.17678	0.711778	0.763333	0.733222	0.844778	0.779	1.09689	0.633333	0.765778	0.726667
450	7.5	0.0359444	0.0226667	0.0283333	0.0264444	0.014	0.0298889	0.0214444	0.0123333	0.0178889	0.0225556	0.0175556	0.0333333	1.035	0.766	1.17822	0.709556	0.763	0.730667	0.852	0.781444	1.09956	0.633556	0.773333	0.722556
455	7.58333	0.0368889	0.0227778	0.0288889	0.027	0.0137778	0.0297778	0.0216667	0.0121111	0.0184444	0.0231111	0.0176667	0.0323333	1.03544	0.768333	1.19944	0.712667	0.776333	0.734444	0.868444	0.792444	1.12756	0.639333	0.775889	0.738444
460	7.66667	0.0376111	0.0232222	0.0291111	0.0271111	0.0135556	0.0302222	0.0222222	0.0122222	0.0182222	0.0227778	0.0173333	0.0328889	1.045	0.768778	1.20689	0.711556	0.776333	0.729889	0.873222	0.798333	1.13389	0.635333	0.773222	0.737222
465	7.75	0.0377778	0.0233333	0.0301111	0.0272222	0.0136667	0.0306667	0.023	0.0125556	0.0183333	0.0217778	0.0177778	0.0321111	1.04844	0.770222	1.21033	0.712556	0.780667	0.729667	0.874667	0.792111	1.11389	0.634778	0.773333	0.743222
470	7.83333	0.0393333	0.024	0.0307778	0.0281111	0.0142222	0.0311111	0.0238889	0.0131111	0.0188889	0.0216667	0.0172222	0.032	1.055	0.768444	1.21978	0.711556	0.787111	0.727111	0.865	0.794444	1.12333	0.634222	0.776778	0.756
475	7.91667	0.0396667	0.025	0.0307778	0.0286667	0.0143333	0.0315556	0.0246667	0.0134444	0.0192222	0.022	0.0176667	0.0323333	1.06122	0.772222	1.22967	0.711111	0.792444	0.727222	0.880556	0.801111	1.124	0.637667	0.775	0.755333
480	8	0.0399444	0.025	0.0312222	0.0276667	0.014	0.0318889	0.0245556	0.014	0.0186667	0.0222222	0.0185556	0.0327778	1.06989	0.775667	1.246	0.712222	0.794	0.728889	0.886889	0.816889	1.13778	0.642111	0.779333	0.766778
485	8.08333	0.0408333	0.0257778	0.0313333	0.0283333	0.0136667	0.032	0.0244444	0.014	0.0192222	0.022	0.0182222	0.033	1.07556	0.778222	1.25467	0.712111	0.797889	0.729556	0.897778	0.815556	1.15878	0.641556	0.783667	0.776889
490	8.16667	0.0416111	0.0262222	0.032	0.0296667	0.0135556	0.0333333	0.0253333	0.0135556	0.0192222	0.023	0.0191111	0.0337778	1.08033	0.780222	1.259	0.709	0.799889	0.728889	0.879222	0.818778	1.16778	0.642556	0.792111	0.776333
495	8.25	0.0423889	0.027	0.033	0.0303333	0.0143333	0.0342222	0.027	0.0144444	0.0195556	0.0236667	0.0202222	0.0345556	1.08656	0.783444	1.26256	0.708222	0.793333	0.732	0.891333	0.820889	1.17478	0.641222	0.795222	0.779111
500	8.33333	0.0432778	0.028	0.0324444	0.0315556	0.0142222	0.034	0.0272222	0.0152222	0.0202222	0.0238889	0.0198889	0.0327778	1.09156	0.785333	1.26933	0.709444	0.803333	0.736111	0.902889	0.837	1.19089	0.645111	0.797	0.793444
505	8.41667	0.0435	0.0282222	0.033	0.0324444	0.0146667	0.0352222	0.0287778	0.0151111	0.0202222	0.024	0.0211111	0.0347778	1.10056	0.791	1.278	0.713333	0.802667	0.740667	0.902778	0.835556	1.20422	0.648222	0.798889	0.798667
510	8.5	0.0445556	0.0284444	0.0333333	0.0318889	0.0148889	0.0346667	0.029	0.0156667	0.02	0.0242222	0.0206667	0.034	1.10956	0.793444	1.291	0.713889	0.805667	0.741	0.900444	0.841	1.21822	0.649778	0.800556	0.808667
515	8.58333	0.0438333	0.029	0.034	0.0341111	0.0138889	0.0372222	0.0302222	0.0166667	0.0205556	0.025	0.0222222	0.0347778	1.11522	0.798333	1.29811	0.718111	0.817778	0.742333	0.923556	0.845556	1.22933	0.653333	0.801444	0.813
520	8.66667	0.0452222	0.0307778	0.0355556	0.0356667	0.0142222	0.0374444	0.0302222	0.0171111	0.0208889	0.0273333	0.0221111	0.0351111	1.12267	0.804111	1.31356	0.719333	0.819	0.743333	0.919444	0.852333	1.24189	0.655333	0.803556	0.826111
525	8.75	0.045	0.0287778	0.0343333	0.0346667	0.0143333	0.0376667	0.0313333	0.0174444	0.02	0.0254444	0.0215556	0.0343333	1.12711	0.802556	1.32256	0.720333	0.815	0.748444	0.910556	0.855778	1.24111	0.662667	0.808111	0.828333
530	8.83333	0.0452222	0.0307778	0.035	0.0364444	0.014	0.0377778	0.0321111	0.017	0.0196667	0.0283333	0.0218889	0.0355556	1.13211	0.807889	1.33089	0.718556	0.816111	0.748	0.920667	0.855556	1.24422	0.664667	0.809333	0.834
535	8.91667	0.0470556	0.0303333	0.0372222	0.0372222	0.0148889	0.0403333	0.0341111	0.019	0.0211111	0.0281111	0.0232222	0.0363333	1.14167	0.813444	1.34656	0.722556	0.822222	0.754889	0.93	0.859333	1.25722	0.674333	0.817667	0.847556
540	9	0.0469444	0.0314444	0.0377778	0.0374444	0.0151111	0.0401111	0.0356667	0.0197778	0.0207778	0.0286667	0.0233333	0.0366667	1.14889	0.818667	1.34989	0.724444	0.820889	0.759667	0.923222	0.864	1.25733	0.678444	0.825222	0.857111
545	9.08333	0.0466111	0.0315556	0.0374444	0.0368889	0.0152222	0.0401111	0.036	0.0204444	0.0207778	0.0274444	0.023	0.0362222	1.15511	0.82	1.35856	0.727444	0.821667	0.763333	0.929111	0.861556	1.26756	0.679556	0.826778	0.858444
550	9.16667	0.0481667	0.033	0.0388889	0.0396667	0.0151111	0.0424444	0.0378889	0.0223333	0.0214444	0.0303333	0.0244444	0.0375556	1.16456	0.824111	1.36767	0.728778	0.824889	0.769222	0.936667	0.864778	1.27189	0.683111	0.830333	0.869667
555	9.25	0.0485556	0.0344444	0.04	0.0416667	0.0155556	0.0438889	0.0373333	0.0216667	0.022	0.0308889	0.0251111	0.0387778	1.17344	0.829333	1.36878	0.730778	0.830222	0.777667	0.931444	0.865333	1.27022	0.686778	0.839333	0.891333
560	9.33333	0.049	0.036	0.0398889	0.0417778	0.0155556	0.0434444	0.0357778	0.0232222	0.0225556	0.0314444	0.0247778	0.0386667	1.18089	0.836444	1.376	0.733333	0.830889	0.776556	0.946111	0.867778	1.28011	0.690222	0.844444	0.894222
565	9.41667	0.0493889	0.0364444	0.0418889	0.0433333	0.0152222	0.0437778	0.0363333	0.0246667	0.0226667	0.0336667	0.025	0.0392222	1.18878	0.841778	1.39111	0.738	0.833556	0.780889	0.950333	0.871556	1.28056	0.692	0.844111	0.901667
570	9.5	0.0505	0.038	0.0425556	0.0426667	0.0155556	0.0462222	0.0382222	0.0265556	0.0231111	0.034	0.0261111	0.0397778	1.19622	0.845111	1.397	0.739778	0.832667	0.785667	0.972889	0.871778	1.28444	0.695778	0.852444	0.910222
575	9.58333	0.0499444	0.0392222	0.0434444	0.0444444	0.0152222	0.0445556	0.0383333	0.0262222	0.023	0.0352222	0.0261111	0.04	1.20522	0.852333	1.40656	0.742556	0.836	0.788444	0.964111	0.878222	1.29244	0.702222	0.856111	0.927444
580	9.66667	0.0509444	0.0396667	0.0446667	0.045	0.016	0.0465556	0.0397778	0.0302222	0.0233333	0.0341111	0.0266667	0.0404444	1.218	0.859889	1.41056	0.746444	0.836111	0.793667	0.969111	0.879667	1.30122	0.703556	0.861444	0.931333
585	9.75	0.0517222	0.0403333	0.0463333	0.045	0.0161111	0.0478889	0.0406667	0.0291111	0.0227778	0.0335556	0.0263333	0.04	1.225	0.864	1.41489	0.750667	0.837556	0.796889	0.962111	0.881444	1.30478	0.709889	0.867333	0.939222
590	9.83333	0.0519444	0.0406667	0.0482222	0.0436667	0.0162222	0.0465556	0.0412222	0.0317778	0.0231111	0.0338889	0.0271111	0.0403333	1.23344	0.872	1.42322	0.754778	0.838	0.803667	0.977667	0.885	1.32089	0.713667	0.872222	0.945222
595	9.91667	0.0519444	0.0421111	0.0501111	0.0452222	0.0163333	0.0492222	0.0438889	0.0342222	0.0237778	0.0341111	0.0288889	0.0421111	1.24267	0.878556	1.43267	0.759333	0.840889	0.806556	0.976444	0.888	1.32933	0.720889	0.878778	0.959222
600	10	0.0507778	0.0437778	0.0514444	0.0461111	0.0163333	0.049	0.0442222	0.0351111	0.024	0.0376667	0.0298889	0.0432222	1.25244	0.886111	1.44467	0.762667	0.840889	0.811889	0.985778	0.889222	1.34578	0.732444	0.897667	0.979222
605	10.0833	0.0513889	0.0445556	0.0516667	0.0481111	0.0165556	0.0505556	0.0447778	0.036	0.0242222	0.0381111	0.0308889	0.0433333	1.25978	0.894556	1.46133	0.768333	0.839889	0.817333	0.994333	0.892778	1.35856	0.741111	0.908778	0.988111
610	10.1667	0.0512778	0.0436667	0.0521111	0.0454444	0.0186667	0.0478889	0.0451111	0.0377778	0.0245556	0.0375556	0.0296667	0.0437778	1.26411	0.900556	1.45378	0.773444	0.841667	0.823111	0.986667	0.891667	1.36589	0.746444	0.918667	0.996444
615	10.25	0.051	0.0446667	0.0535556	0.0498889	0.0168889	0.0522222	0.0468889	0.0393333	0.0252222	0.0405556	0.0327778	0.0463333	1.27333	0.910222	1.471	0.776444	0.841444	0.830111	0.992667	0.897444	1.37822	0.758778	0.925556	1.01856
620	10.3333	0.0506111	0.0453333	0.0544444	0.0496667	0.018	0.0518889	0.0475556	0.0417778	0.0257778	0.0391111	0.0314444	0.0462222	1.27722	0.912556	1.46956	0.783889	0.844	0.835556	0.992556	0.896333	1.38389	0.765556	0.930333	1.03189
625	10.4167	0.052	0.0483333	0.0568889	0.0501111	0.0177778	0.0536667	0.0485556	0.0457778	0.0264444	0.0394444	0.033	0.0475556	1.29044	0.920556	1.47744	0.789556	0.85	0.843889	0.994333	0.905778	1.39589	0.771111	0.936	1.04
630	10.5	0.0527778	0.0497778	0.0596667	0.0527778	0.0183333	0.0558889	0.0507778	0.0506667	0.0278889	0.0403333	0.033	0.0498889	1.29767	0.926222	1.48767	0.796556	0.845778	0.849333	1.00811	0.908333	1.40622	0.775	0.940111	1.05067
635	10.5833	0.0537778	0.0483333	0.0607778	0.0548889	0.0185556	0.0567778	0.051	0.0491111	0.028	0.0411111	0.0328889	0.0506667	1.30144	0.933333	1.48656	0.801444	0.844667	0.856556	0.990889	0.906556	1.41778	0.781333	0.947556	1.053
640	10.6667	0.0555556	0.052	0.0634444	0.0571111	0.0186667	0.0591111	0.052	0.0538889	0.0295556	0.0412222	0.032	0.0535556	1.31489	0.941778	1.50022	0.807111	0.850333	0.865889	1.009	0.913444	1.42544	0.791444	0.957333	1.07044
645	10.75	0.0566667	0.0528889	0.0661111	0.0576667	0.0194444	0.0605556	0.0536667	0.057	0.0297778	0.0406667	0.0285556	0.0538889	1.322	0.948444	1.50956	0.813111	0.850667	0.870889	1.00778	0.918444	1.434	0.793333	0.964444	1.08211
650	10.8333	0.057	0.0544444	0.0684444	0.0605556	0.0194444	0.0621111	0.055	0.061	0.0313333	0.0437778	0.0286667	0.0565556	1.33222	0.957	1.52222	0.821556	0.853	0.878889	1.01944	0.919889	1.44522	0.800222	0.973889	1.10167
655	10.9167	0.0579444	0.054	0.0705556	0.0626667	0.0194444	0.063	0.056	0.0641111	0.0327778	0.0427778	0.0291111	0.0568889	1.33544	0.963778	1.52122	0.827889	0.853	0.887111	1.009	0.928222	1.45233	0.804889	0.982333	1.10967
660	11	0.0592222	0.0566667	0.0727778	0.0642222	0.019	0.065	0.0573333	0.0682222	0.034	0.044	0.0286667	0.0595556	1.34489	0.973556	1.53533	0.834	0.867222	0.895333	1.02133	0.932556	1.45856	0.813111	0.990111	1.11967
665	11.0833	0.0604444	0.0567778	0.0752222	0.0663333	0.0203333	0.0677778	0.0581111	0.0674444	0.0343333	0.0458889	0.0292222	0.0618889	1.351	0.983222	1.53589	0.841444	0.859667	0.898667	1.01633	0.931	1.46233	0.822556	0.998778	1.12989
670	11.1667	0.0622778	0.0578889	0.0777778	0.069	0.02	0.0691111	0.0587778	0.0722222	0.0368889	0.046	0.0315556	0.0646667	1.35889	0.988778	1.55033	0.848	0.861889	0.907444	1.02756	0.940333	1.473	0.83	1.00833	1.14522
675	11.25	0.063	0.0565556	0.0802222	0.0646667	0.0207778	0.071	0.0585556	0.0757778	0.0374444	0.0471111	0.0318889	0.0661111	1.36378	0.996556	1.55533	0.859	0.863	0.916667	1.03244	0.939778	1.47256	0.842556	1.01622	1.16644
680	11.3333	0.0635556	0.0586667	0.0816667	0.0684444	0.0201111	0.0732222	0.0602222	0.0747778	0.0387778	0.0463333	0.0322222	0.069	1.37389	1.00722	1.56467	0.867778	0.866444	0.922889	1.02922	0.945	1.48322	0.848222	1.02433	1.18311
685	11.4167	0.0641111	0.0611111	0.0848889	0.0718889	0.0201111	0.0756667	0.0621111	0.0808889	0.0397778	0.0466667	0.0335556	0.0715556	1.37933	1.01778	1.57411	0.874111	0.869444	0.932556	1.036	0.951889	1.49156	0.855	1.032	1.19111
690	11.5	0.0646111	0.0607778	0.086	0.0681111	0.0215556	0.0766667	0.0616667	0.0815556	0.0418889	0.0453333	0.0344444	0.0714444	1.39144	1.02689	1.57911	0.884556	0.869222	0.943556	1.04022	0.958889	1.49733	0.864444	1.041	1.20089
695	11.5833	0.0657222	0.0617778	0.0871111	0.0722222	0.0217778	0.0786667	0.065	0.0857778	0.0432222	0.0464444	0.036	0.0743333	1.39744	1.03389	1.58656	0.888444	0.874111	0.952111	1.036	0.959889	1.50356	0.872111	1.04689	1.21556
700	11.6667	0.0638889	0.0615556	0.0883333	0.0704444	0.0215556	0.0787778	0.0662222	0.0877778	0.0437778	0.0457778	0.0363333	0.0732222	1.408	1.05133	1.59	0.903444	0.878556	0.957111	1.04822	0.964	1.51078	0.881444	1.05878	1.22267
705	11.75	0.0637778	0.0628889	0.0914444	0.0751111	0.022	0.0786667	0.0685556	0.0908889	0.045	0.0451111	0.0357778	0.074	1.41467	1.06022	1.59456	0.909	0.880667	0.964667	1.034	0.965667	1.51833	0.888444	1.07256	1.23589
710	11.8333	0.0672778	0.0614444	0.0883333	0.072	0.0228889	0.0758889	0.0711111	0.0946667	0.047	0.0456667	0.0363333	0.072	1.42889	1.079	1.59544	0.918778	0.887778	0.974	1.028	0.968	1.52144	0.902444	1.08333	1.24622
715	11.9167	0.0666111	0.0612222	0.0913333	0.0794444	0.0226667	0.0741111	0.0732222	0.0958889	0.0493333	0.0465556	0.0364444	0.0731111	1.43544	1.09189	1.60256	0.928333	0.892778	0.981667	1.04289	0.974889	1.52978	0.918	1.091	1.26178
720	12	0.0663889	0.0614444	0.0925556	0.0807778	0.023	0.0748889	0.0762222	0.0986667	0.0513333	0.0462222	0.0366667	0.0742222	1.44967	1.10622	1.61344	0.937556	0.895111	0.994111	1.03633	0.979667	1.53478	0.932	1.10133	1.27356
725	12.0833	0.0666667	0.0601111	0.0952222	0.076	0.0228889	0.0752222	0.0784444	0.0977778	0.0537778	0.0477778	0.0384444	0.0746667	1.44889	1.11044	1.61856	0.945667	0.898	1.00122	1.03478	0.984	1.53789	0.940889	1.11756	1.27911
730	12.1667	0.0681667	0.0625556	0.0956667	0.0801111	0.023	0.0761111	0.0798889	0.100778	0.058	0.0483333	0.0402222	0.0758889	1.47578	1.13711	1.62567	0.954222	0.901667	1.01422	1.03778	0.987889	1.54256	0.951111	1.12589	1.29344
735	12.25	0.0701111	0.0613333	0.0976667	0.0756667	0.0236667	0.0734444	0.0786667	0.105333	0.0595556	0.0471111	0.0408889	0.0721111	1.48456	1.14967	1.63322	0.964	0.906	1.02156	1.04667	0.992	1.54867	0.956889	1.13789	1.30978
740	12.3333	0.0722222	0.0627778	0.0986667	0.0838889	0.0227778	0.0748889	0.0815556	0.108556	0.0651111	0.0483333	0.0426667	0.0737778	1.49156	1.15767	1.63633	0.973444	0.908	1.03089	1.04989	0.997	1.54778	0.971111	1.14378	1.31733
745	12.4167	0.0728333	0.0605556	0.100778	0.0826667	0.0233333	0.0758889	0.0813333	0.112	0.0695556	0.0482222	0.0444444	0.0753333	1.49989	1.17456	1.64756	0.980889	0.914333	1.044	1.03978	1.00111	1.55067	0.979222	1.15356	1.32067
750	12.5	0.0741111	0.0588889	0.102556	0.0858889	0.0235556	0.0781111	0.0816667	0.113556	0.0725556	0.0481111	0.0462222	0.0774444	1.50611	1.18389	1.65244	0.989556	0.915111	1.04589	1.03889	1.00389	1.55522	0.996111	1.16267	1.33611
755	12.5833	0.0758889	0.0557778	0.101889	0.0887778	0.0243333	0.0792222	0.0798889	0.117778	0.0753333	0.0498889	0.0501111	0.0783333	1.51567	1.19689	1.65989	1.00211	0.920111	1.05522	1.05089	1.00956	1.56622	1.00756	1.17022	1.35178
760	12.6667	0.0796667	0.0534444	0.103889	0.086	0.0258889	0.08	0.0791111	0.123111	0.0786667	0.0513333	0.0506667	0.0798889	1.52233	1.205	1.66756	1.01778	0.924778	1.067	1.03567	1.01356	1.58111	1.01889	1.18111	1.36456
765	12.75	0.08	0.0522222	0.102556	0.0911111	0.025	0.0803333	0.0788889	0.125889	0.081	0.0507778	0.0547778	0.082	1.52711	1.21356	1.67178	1.024	0.929667	1.081	1.03767	1.01878	1.58867	1.03178	1.19244	1.371
770	12.8333	0.0820556	0.0522222	0.104	0.0884444	0.027	0.0765556	0.0807778	0.128778	0.0862222	0.0527778	0.0577778	0.0824444	1.53633	1.22289	1.681	1.03667	0.934222	1.09556	1.03822	1.02167	1.59578	1.03678	1.20622	1.38422
775	12.9167	0.0825556	0.0532222	0.102444	0.0942222	0.0274444	0.0746667	0.0813333	0.129333	0.0922222	0.0527778	0.0565556	0.0844444	1.54344	1.22956	1.68967	1.04711	0.938889	1.10144	1.04333	1.029	1.59778	1.04622	1.21789	1.39656
780	13	0.0861111	0.0537778	0.101556	0.0992222	0.0285556	0.073	0.0831111	0.130667	0.0966667	0.0542222	0.0596667	0.0862222	1.55111	1.23944	1.69722	1.05833	0.943667	1.11178	1.041	1.03367	1.607	1.05944	1.23244	1.40422
785	13.0833	0.0866667	0.0537778	0.0987778	0.0985556	0.0295556	0.0688889	0.0834444	0.129889	0.103222	0.0543333	0.0604444	0.086	1.55378	1.242	1.70222	1.06922	0.948667	1.12	1.04033	1.03856	1.612	1.09478	1.24089	1.41389
790	13.1667	0.0891111	0.0538889	0.0964444	0.100556	0.0306667	0.0667778	0.0852222	0.128	0.102444	0.055	0.0638889	0.0863333	1.562	1.24789	1.71156	1.07711	0.951333	1.13044	1.04	1.04267	1.61744	1.10178	1.25044	1.42111
795	13.25	0.0903889	0.0544444	0.0947778	0.105556	0.0323333	0.0666667	0.0865556	0.126889	0.107889	0.0557778	0.0616667	0.0857778	1.56822	1.25678	1.71989	1.08611	0.957889	1.13844	1.05444	1.04944	1.631	1.11256	1.26578	1.43778
800	13.3333	0.0916111	0.057	0.0964444	0.107778	0.0333333	0.067	0.0876667	0.123444	0.113222	0.058	0.0635556	0.0836667	1.57156	1.26422	1.72167	1.09244	0.961889	1.14922	1.03778	1.05622	1.63767	1.12689	1.27189	1.44778
805	13.4167	0.092	0.0592222	0.0966667	0.112667	0.0338889	0.0675556	0.0893333	0.127222	0.113667	0.0586667	0.0612222	0.0823333	1.57922	1.27344	1.729	1.10311	0.968556	1.15811	1.04344	1.059	1.64189	1.14033	1.28467	1.45444
810	13.5	0.0918333	0.0612222	0.098	0.115333	0.036	0.0698889	0.09	0.127333	0.116889	0.0643333	0.06	0.0818889	1.58367	1.28011	1.73056	1.11444	0.970778	1.16989	1.037	1.06889	1.64467	1.14811	1.29378	1.457
815	13.5833	0.0906667	0.0628889	0.100889	0.115222	0.0364444	0.0717778	0.089	0.126	0.112111	0.0608889	0.0572222	0.0803333	1.59422	1.29911	1.73878	1.122	0.975444	1.18011	1.03733	1.07467	1.64956	1.15789	1.30067	1.463
820	13.6667	0.0931667	0.064	0.103222	0.114111	0.0398889	0.0734444	0.092	0.126556	0.108667	0.0614444	0.056	0.0784444	1.59767	1.31511	1.74544	1.13844	0.976889	1.19211	1.03322	1.07844	1.66089	1.17178	1.30678	1.46944
825	13.75	0.0886111	0.0647778	0.105444	0.110778	0.0407778	0.0725556	0.0898889	0.125667	0.105778	0.0581111	0.0531111	0.0773333	1.60344	1.32033	1.74944	1.14656	0.982	1.20444	1.04233	1.08389	1.66756	1.18067	1.31544	1.47344
830	13.8333	0.0895	0.0678889	0.108333	0.112111	0.0432222	0.0766667	0.0891111	0.125778	0.105889	0.0571111	0.0527778	0.0753333	1.61022	1.33333	1.75322	1.15944	0.986444	1.21478	1.04222	1.08633	1.67878	1.194	1.32333	1.47667
835	13.9167	0.0892778	0.0712222	0.11	0.112556	0.041	0.0795556	0.091	0.124667	0.109222	0.0561111	0.0537778	0.0744444	1.61278	1.34078	1.758	1.173	0.991778	1.22944	1.05211	1.09356	1.67711	1.19744	1.33411	1.47822
840	14	0.0886111	0.0725556	0.111333	0.113	0.0424444	0.0827778	0.0908889	0.119778	0.112556	0.0565556	0.0544444	0.0738889	1.61956	1.34944	1.76644	1.18389	0.995333	1.23744	1.06078	1.09922	1.68833	1.20789	1.34167	1.48422
845	14.0833	0.0895556	0.0742222	0.110556	0.112889	0.0431111	0.0842222	0.0922222	0.115333	0.116	0.0568889	0.0547778	0.0751111	1.621	1.35744	1.76411	1.18789	1.00044	1.24889	1.04544	1.09822	1.68533	1.20922	1.34722	1.48956
850	14.1667	0.0914444	0.0772222	0.110222	0.114	0.0404444	0.0862222	0.0922222	0.112	0.122111	0.0582222	0.0571111	0.0758889	1.62989	1.36411	1.77033	1.19944	1.01111	1.25789	1.03289	1.10167	1.69544	1.22167	1.36678	1.49178
855	14.25	0.0927222	0.0805556	0.104111	0.114333	0.041	0.0878889	0.0921111	0.104889	0.125222	0.0584444	0.0587778	0.077	1.634	1.36944	1.77467	1.211	1.01467	1.27167	1.03478	1.10567	1.704	1.23122	1.39644	1.49789
860	14.3333	0.0938333	0.0812222	0.093	0.109222	0.0411111	0.089	0.0905556	0.0975556	0.127333	0.0596667	0.0603333	0.0794444	1.63656	1.37378	1.77589	1.22089	1.01367	1.28111	1.03889	1.10922	1.70511	1.24089	1.40322	1.50756
865	14.4167	0.0946111	0.084	0.0903333	0.102778	0.0396667	0.0884444	0.0901111	0.0893333	0.131444	0.0604444	0.0618889	0.08	1.64911	1.38467	1.77967	1.22789	1.02044	1.286	1.04289	1.11522	1.70367	1.24922	1.40667	1.51622
870	14.5	0.0959444	0.0838889	0.0887778	0.0967778	0.0412222	0.0888889	0.0895556	0.0815556	0.134222	0.0626667	0.0628889	0.0817778	1.644	1.38989	1.78422	1.23822	1.02433	1.28922	1.03522	1.12044	1.71189	1.26033	1.42589	1.52956
875	14.5833	0.0956667	0.0866667	0.0887778	0.0905556	0.0397778	0.0876667	0.0871111	0.0755556	0.138222	0.0627778	0.063	0.0825556	1.64678	1.396	1.79056	1.244	1.03567	1.30422	1.03456	1.12578	1.71289	1.26767	1.44044	1.55189
880	14.6667	0.0975	0.0915556	0.0902222	0.0904444	0.0368889	0.0877778	0.0874444	0.071	0.141778	0.0657778	0.0653333	0.0867778	1.65011	1.40233	1.78978	1.25233	1.03756	1.316	1.02978	1.13467	1.71144	1.27667	1.45122	1.55022
885	14.75	0.0972778	0.0953333	0.0881111	0.0904444	0.0338889	0.0862222	0.0877778	0.0655556	0.147444	0.0666667	0.0661111	0.0884444	1.65433	1.40978	1.79244	1.25933	1.04544	1.32778	1.04178	1.15856	1.72133	1.28522	1.46789	1.56667
890	14.8333	0.099	0.0954444	0.0947778	0.0921111	0.0358889	0.0853333	0.0886667	0.064	0.147333	0.07	0.0672222	0.0924444	1.65778	1.41522	1.79533	1.27056	1.04756	1.33656	1.03033	1.15522	1.72122	1.293	1.47756	1.56211
895	14.9167	0.0968889	0.0981111	0.0935556	0.094	0.0336667	0.0825556	0.0877778	0.0586667	0.147889	0.0711111	0.0691111	0.0946667	1.65811	1.41678	1.79144	1.27544	1.05044	1.34178	1.03111	1.15333	1.72233	1.29644	1.48767	1.57289
900	15	0.0961667	0.100222	0.0974444	0.0954444	0.0317778	0.0834444	0.0893333	0.0553333	0.151222	0.0732222	0.0706667	0.099	1.66667	1.429	1.79978	1.28667	1.061	1.355	1.043	1.15978	1.72422	1.30378	1.48978	1.57944
905	15.0833	0.0936111	0.1	0.100556	0.0967778	0.0308889	0.0834444	0.0907778	0.0522222	0.152111	0.0738889	0.0732222	0.0998889	1.66822	1.43556	1.803	1.29678	1.07178	1.35978	1.04122	1.15944	1.73156	1.31411	1.49756	1.58322
910	15.1667	0.0913889	0.0975556	0.102111	0.0977778	0.0276667	0.0826667	0.094	0.0512222	0.154333	0.0758889	0.0745556	0.102444	1.67222	1.43822	1.803	1.30578	1.07378	1.37144	1.04	1.16456	1.73789	1.32044	1.50822	1.593
915	15.25	0.0876111	0.0938889	0.103667	0.0998889	0.0263333	0.0836667	0.0934444	0.0511111	0.155889	0.078	0.0752222	0.106444	1.67478	1.44467	1.80467	1.31233	1.07833	1.37867	1.038	1.167	1.73633	1.32689	1.50522	1.59111
920	15.3333	0.0831111	0.0883333	0.105	0.101667	0.025	0.083	0.0934444	0.0503333	0.157778	0.0795556	0.0774444	0.109889	1.67467	1.44911	1.80633	1.32011	1.07767	1.383	1.03922	1.17144	1.73978	1.33378	1.52522	1.59911
925	15.4167	0.0831667	0.0846667	0.107444	0.103444	0.0251111	0.0835556	0.0956667	0.0508889	0.155889	0.0816667	0.0793333	0.111667	1.67878	1.459	1.80756	1.32467	1.08067	1.38978	1.04378	1.17	1.74156	1.337	1.52644	1.60444
930	15.5	0.0813889	0.0835556	0.109222	0.106556	0.0248889	0.0868889	0.0973333	0.0512222	0.157778	0.0853333	0.0828889	0.113556	1.68256	1.46467	1.80744	1.33467	1.08167	1.39956	1.026	1.17244	1.745	1.35767	1.53444	1.61089
935	15.5833	0.0806667	0.0845556	0.113667	0.108556	0.0244444	0.0867778	0.102222	0.0505556	0.160556	0.0884444	0.0851111	0.117556	1.68478	1.46644	1.81144	1.33878	1.08344	1.40944	1.02889	1.17589	1.74878	1.36589	1.54467	1.61322
940	15.6667	0.0793889	0.0858889	0.114	0.110111	0.0245556	0.0874444	0.103	0.0507778	0.158333	0.0904444	0.0884444	0.118333	1.68667	1.46589	1.81333	1.34567	1.08878	1.41856	1.03211	1.17778	1.75311	1.36556	1.55289	1.61856
945	15.75	0.0794444	0.0873333	0.114889	0.111333	0.0246667	0.09	0.105444	0.0497778	0.16	0.0921111	0.0901111	0.122778	1.69611	1.47578	1.81544	1.35122	1.092	1.42833	1.02089	1.179	1.754	1.37567	1.55822	1.62011
950	15.8333	0.079	0.0897778	0.121222	0.113667	0.0242222	0.0935556	0.107556	0.051	0.162889	0.0958889	0.092	0.126667	1.69333	1.48622	1.81944	1.36156	1.09089	1.43978	1.02467	1.18922	1.75289	1.384	1.56267	1.62522
955	15.9167	0.0789444	0.0905556	0.123333	0.115222	0.0244444	0.0947778	0.108444	0.0513333	0.159333	0.0961111	0.0932222	0.128111	1.70011	1.493	1.81922	1.36867	1.10022	1.45089	1.01767	1.187	1.752	1.39567	1.56322	1.62733
960	16	0.0790556	0.0924444	0.123444	0.114667	0.0242222	0.0942222	0.109222	0.0517778	0.159333	0.0995556	0.0955556	0.130222	1.70511	1.49867	1.82189	1.36956	1.10122	1.45544	1.011	1.19022	1.752	1.40167	1.56789	1.62944
965	16.0833	0.0793333	0.0937778	0.124	0.119111	0.0244444	0.0972222	0.108111	0.0513333	0.161667	0.101778	0.0967778	0.133667	1.711	1.506	1.82467	1.37833	1.11311	1.46367	1.01756	1.19589	1.755	1.41167	1.56833	1.62967
970	16.1667	0.0788889	0.0951111	0.128111	0.121	0.0243333	0.101111	0.108556	0.0524444	0.160111	0.104222	0.0985556	0.136333	1.713	1.51478	1.82478	1.38722	1.11356	1.47022	1.01533	1.20833	1.75833	1.41656	1.581	1.63611
975	16.25	0.0792778	0.0975556	0.127444	0.124222	0.0245556	0.101667	0.109111	0.0522222	0.161444	0.107222	0.0988889	0.138889	1.71511	1.52356	1.82211	1.38544	1.11622	1.47356	1.02133	1.21589	1.75478	1.42333	1.57489	1.63289
980	16.3333	0.0803333	0.0993333	0.132222	0.122	0.025	0.104667	0.112111	0.0537778	0.159444	0.110222	0.101556	0.142	1.725	1.53067	1.82756	1.39178	1.12156	1.49089	1.01167	1.22044	1.76333	1.43611	1.59578	1.64344
985	16.4167	0.0795	0.100778	0.134889	0.125667	0.0246667	0.106778	0.109778	0.0535556	0.161	0.113111	0.104222	0.145667	1.72167	1.53222	1.82289	1.396	1.12544	1.49433	1.01211	1.22389	1.766	1.44678	1.59822	1.64189
990	16.5	0.0788889	0.101333	0.136	0.126667	0.0251111	0.107889	0.112111	0.0532222	0.161	0.117333	0.106889	0.151222	1.722	1.533	1.82189	1.40122	1.13689	1.49667	1.00356	1.22756	1.76733	1.44667	1.61211	1.64856
995	16.5833	0.0794444	0.101667	0.139333	0.128	0.0241111	0.111	0.111556	0.0553333	0.162222	0.119222	0.108444	0.152444	1.726	1.54056	1.82322	1.409	1.13922	1.50522	1.00867	1.22811	1.771	1.45422	1.61267	1.64811
1000	16.6667	0.0812222	0.103222	0.138556	0.129222	0.0251111	0.112444	0.110444	0.057	0.163222	0.123333	0.111889	0.156556	1.72844	1.54533	1.82778	1.41789	1.14767	1.51133	1.00967	1.23011	1.77411	1.46311	1.61544	1.65778
1005	16.75	0.0787778	0.104111	0.139333	0.130778	0.0238889	0.112444	0.110444	0.0548889	0.160333	0.125111	0.114111	0.158222	1.732	1.54344	1.82744	1.42256	1.14956	1.521	1.01222	1.23444	1.77189	1.46589	1.60722	1.65811
1010	16.8333	0.0802778	0.105778	0.142667	0.130556	0.0237778	0.116556	0.111111	0.0576667	0.161667	0.128111	0.115889	0.164	1.73878	1.555	1.83	1.44	1.158	1.52667	1.00578	1.23411	1.77256	1.46911	1.61044	1.65789
1015	16.9167	0.0792222	0.104889	0.141778	0.131444	0.0257778	0.12	0.112333	0.0574444	0.161111	0.132222	0.119889	0.165667	1.74211	1.56367	1.834	1.44078	1.16211	1.53511	1.00944	1.23522	1.77367	1.48067	1.61356	1.669
1020	17	0.081	0.109556	0.144889	0.132556	0.0251111	0.123	0.113	0.0586667	0.163667	0.135333	0.123444	0.170667	1.74544	1.56511	1.83356	1.44822	1.16356	1.54389	1.01133	1.23511	1.78267	1.48756	1.62889	1.67444
1025	17.0833	0.0817778	0.112111	0.146778	0.132667	0.0263333	0.123444	0.113667	0.0595556	0.161333	0.137889	0.126889	0.174889	1.74789	1.56656	1.83333	1.45267	1.17289	1.54933	1.00556	1.23744	1.78167	1.497	1.64267	1.67111
1030	17.1667	0.0816111	0.112778	0.147222	0.132333	0.0247778	0.125111	0.114889	0.0592222	0.164222	0.140778	0.129333	0.177111	1.75322	1.57344	1.84056	1.45956	1.17422	1.55567	1.01156	1.23956	1.78656	1.50733	1.642	1.67478
1035	17.25	0.0824444	0.115	0.149222	0.131333	0.0263333	0.126667	0.114556	0.0603333	0.164444	0.143	0.132778	0.180333	1.754	1.57511	1.83667	1.461	1.17456	1.57033	1.005	1.23967	1.78878	1.51344	1.645	1.673
1040	17.3333	0.0818889	0.117	0.151556	0.133444	0.0268889	0.129778	0.116111	0.0598889	0.166333	0.145889	0.135222	0.183333	1.75378	1.57478	1.833	1.46456	1.17578	1.56922	1.00344	1.24667	1.78744	1.52333	1.647	1.67522
1045	17.4167	0.0816111	0.117222	0.152778	0.133333	0.0268889	0.129778	0.115222	0.0615556	0.167	0.148556	0.137556	0.186	1.75067	1.57367	1.82678	1.46556	1.17789	1.56944	0.998889	1.24378	1.782	1.52311	1.642	1.66867
1050	17.5	0.0827778	0.119667	0.153111	0.134778	0.0292222	0.133778	0.116667	0.0636667	0.168222	0.152111	0.141111	0.190889	1.75378	1.58	1.83678	1.47167	1.18267	1.57589	0.999667	1.24689	1.78644	1.53322	1.65278	1.673
1055	17.5833	0.0828333	0.122333	0.156333	0.133889	0.0284444	0.133889	0.116333	0.0636667	0.169556	0.157222	0.143	0.191889	1.762	1.58533	1.83744	1.476	1.18333	1.58378	0.998667	1.25178	1.78811	1.53211	1.65578	1.67256
1060	17.6667	0.0837778	0.122	0.158111	0.135778	0.0292222	0.134111	0.116778	0.0643333	0.169889	0.155444	0.144778	0.195222	1.75989	1.58689	1.83867	1.48267	1.18289	1.58444	1.00289	1.25122	1.78922	1.538	1.64856	1.676
1065	17.75	0.0831111	0.121889	0.155778	0.135111	0.0285556	0.135111	0.116222	0.0646667	0.169667	0.159556	0.147556	0.194333	1.76511	1.59067	1.84011	1.48678	1.18656	1.59022	1.00011	1.24989	1.79144	1.546	1.658	1.68067
1070	17.8333	0.0837222	0.125778	0.159667	0.137111	0.0295556	0.135	0.116778	0.0656667	0.169667	0.162111	0.148778	0.196222	1.76233	1.59067	1.83444	1.48822	1.18856	1.595	0.995778	1.247	1.79156	1.54344	1.666	1.67667
1075	17.9167	0.085	0.126889	0.161444	0.137556	0.03	0.133667	0.119222	0.0672222	0.172889	0.165444	0.150556	0.198556	1.76711	1.59456	1.83444	1.49189	1.19233	1.596	1	1.249	1.78922	1.54344	1.67456	1.68089
1080	18	0.0858889	0.128222	0.163222	0.137778	0.0301111	0.136	0.119111	0.0683333	0.172556	0.168111	0.154667	0.197	1.768	1.59544	1.83889	1.49533	1.19933	1.60467	1.00511	1.252	1.79333	1.55167	1.68144	1.68689
1085	18.0833	0.0858889	0.129667	0.163889	0.138778	0.0305556	0.134333	0.118889	0.0697778	0.174111	0.171889	0.156222	0.198889	1.76911	1.59678	1.83767	1.49456	1.204	1.606	1.00222	1.25	1.79211	1.55444	1.70867	1.68044
1090	18.1667	0.0866667	0.131333	0.161333	0.141	0.032	0.136889	0.119222	0.0716667	0.182889	0.172333	0.159333	0.201333	1.76856	1.593	1.83011	1.50011	1.20689	1.60522	0.99	1.25011	1.79011	1.55333	1.70567	1.68689
1095	18.25	0.0866111	0.133556	0.160556	0.140778	0.0316667	0.135333	0.120556	0.0712222	0.180889	0.175667	0.159222	0.203222	1.76922	1.59422	1.83744	1.506	1.21078	1.61178	0.998889	1.24967	1.79489	1.55578	1.71011	1.68867
1100	18.3333	0.0868333	0.132889	0.161111	0.141889	0.032	0.135667	0.118889	0.0714444	0.177111	0.175556	0.161333	0.200222	1.77011	1.59733	1.83967	1.51289	1.21622	1.61711	0.996	1.25489	1.79444	1.56111	1.716	1.685
1105	18.4167	0.0887222	0.135667	0.165	0.143444	0.0337778	0.136111	0.121889	0.0741111	0.179667	0.178889	0.161556	0.200222	1.77611	1.60111	1.83911	1.51789	1.21678	1.62089	0.998444	1.25322	1.79844	1.56411	1.71156	1.68833
1110	18.5	0.0908333	0.138778	0.164	0.145444	0.0342222	0.137667	0.123222	0.0758889	0.179111	0.182111	0.163	0.206111	1.774	1.60167	1.84	1.52222	1.22011	1.624	0.996222	1.25311	1.79689	1.56289	1.73044	1.69011
1115	18.5833	0.0908333	0.139111	0.164556	0.147556	0.0331111	0.138333	0.122556	0.0755556	0.182222	0.183778	0.163222	0.204	1.773	1.60189	1.84233	1.52811	1.224	1.62656	0.996222	1.26122	1.80278	1.56689	1.72567	1.69467
1120	18.6667	0.0913889	0.141556	0.164222	0.146667	0.033	0.137889	0.120667	0.075	0.182556	0.184667	0.163667	0.206444	1.76867	1.60189	1.84256	1.52544	1.22244	1.62589	0.993556	1.25911	1.79378	1.56178	1.71756	1.68211
1125	18.75	0.0908889	0.141778	0.164889	0.148222	0.0334444	0.137778	0.121667	0.0762222	0.184667	0.185444	0.164111	0.208	1.77189	1.60644	1.84089	1.52711	1.22556	1.62778	0.990778	1.26433	1.79278	1.57044	1.73222	1.68522
1130	18.8333	0.0910556	0.141778	0.162333	0.146667	0.0355556	0.140111	0.123667	0.0772222	0.183667	0.186444	0.163444	0.206333	1.77422	1.60589	1.84233	1.53067	1.232	1.63011	0.991111	1.26289	1.79578	1.57033	1.72156	1.68811
1135	18.9167	0.0907778	0.143444	0.161778	0.146778	0.0362222	0.140222	0.121667	0.077	0.183778	0.189444	0.163333	0.210222	1.78	1.61378	1.84656	1.53611	1.23544	1.63522	0.994111	1.26756	1.80589	1.57989	1.73711	1.69767
1140	19	0.0905	0.145778	0.161556	0.149	0.0367778	0.142889	0.122556	0.0781111	0.186	0.187556	0.162556	0.211444	1.77833	1.61011	1.85022	1.54044	1.235	1.63556	0.991889	1.266	1.80189	1.58267	1.73622	1.69433
1145	19.0833	0.0901111	0.142	0.160333	0.147333	0.0365556	0.140444	0.122444	0.0762222	0.185222	0.187778	0.161333	0.214222	1.773	1.61278	1.85078	1.53733	1.23722	1.63222	0.992556	1.26967	1.8	1.58678	1.729	1.68878
1150	19.1667	0.0914444	0.147556	0.158556	0.148444	0.0388889	0.142556	0.119333	0.0776667	0.189556	0.190222	0.163222	0.216889	1.77767	1.61556	1.84567	1.53878	1.24322	1.64078	0.984222	1.27078	1.80178	1.59244	1.73922	1.68844
1155	19.25	0.0963333	0.146	0.157	0.147111	0.0377778	0.143333	0.120667	0.0764444	0.187667	0.190667	0.161	0.217667	1.77889	1.61744	1.85133	1.54222	1.24267	1.63967	0.984889	1.27733	1.80111	1.59244	1.75278	1.69133
1160	19.3333	0.0938889	0.147333	0.158222	0.149556	0.0385556	0.142222	0.121333	0.0764444	0.190111	0.190222	0.158778	0.217556	1.77744	1.61733	1.84956	1.54422	1.24467	1.64	0.991444	1.27889	1.80278	1.59444	1.75233	1.68667
1165	19.4167	0.0956667	0.147556	0.155111	0.148778	0.0393333	0.143889	0.122111	0.0775556	0.190889	0.189667	0.158667	0.218667	1.77878	1.61867	1.84978	1.54533	1.24356	1.63833	0.986778	1.27889	1.80111	1.59456	1.74156	1.68622
1170	19.5	0.0948889	0.148	0.153667	0.148556	0.0396667	0.143444	0.121222	0.0768889	0.189778	0.189667	0.156333	0.219333	1.77722	1.617	1.84956	1.55	1.24222	1.63811	0.983556	1.28478	1.80233	1.59733	1.74811	1.68789
1175	19.5833	0.0950556	0.149	0.154556	0.148667	0.0412222	0.146222	0.121222	0.0791111	0.191667	0.188444	0.157333	0.220889	1.77978	1.61744	1.85422	1.55078	1.242	1.64211	0.988333	1.28544	1.80067	1.59478	1.76422	1.68533
1180	19.6667	0.0961111	0.148667	0.153778	0.147556	0.0423333	0.145556	0.122111	0.0791111	0.192	0.187	0.153111	0.221556	1.78322	1.61922	1.85433	1.55267	1.24467	1.644	0.988667	1.28267	1.801	1.59544	1.75889	1.682
1185	19.75	0.096	0.147444	0.153778	0.147444	0.0441111	0.146556	0.121333	0.0798889	0.192889	0.189111	0.151444	0.219333	1.78467	1.61911	1.85333	1.55211	1.24422	1.64422	0.983556	1.288	1.80267	1.597	1.757	1.68211
1190	19.8333	0.0986667	0.146	0.154556	0.147667	0.0428889	0.147667	0.12	0.0813333	0.193889	0.186889	0.151778	0.218111	1.78967	1.62144	1.85756	1.55867	1.25078	1.64589	0.981444	1.29267	1.80422	1.60089	1.76022	1.68522
1195	19.9167	0.0978333	0.147778	0.153556	0.147778	0.0461111	0.150667	0.120444	0.0828889	0.195333	0.186667	0.151556	0.215111	1.79044	1.62111	1.85822	1.55811	1.24756	1.65122	0.972667	1.29256	1.80656	1.602	1.771	1.68256
1200	20	0.0988889	0.145333	0.150778	0.146444	0.0452222	0.147	0.118333	0.0828889	0.194111	0.184556	0.147667	0.218444	1.78322	1.616	1.85678	1.55767	1.24489	1.65089	0.977222	1.293	1.80311	1.59944	1.76167	1.67444
1205	20.0833	0.0973333	0.145889	0.150556	0.149	0.0464444	0.146222	0.119111	0.0827778	0.194667	0.184444	0.148	0.217222	1.78411	1.61767	1.85622	1.56022	1.24878	1.65222	0.980778	1.29756	1.80444	1.60322	1.76078	1.67778
1210	20.1667	0.098	0.144778	0.150778	0.144444	0.0465556	0.144556	0.118556	0.0823333	0.195	0.182889	0.144778	0.216444	1.78922	1.61867	1.86389	1.56256	1.24767	1.654	0.975111	1.30111	1.80811	1.60622	1.76589	1.67911
1215	20.25	0.0981667	0.141667	0.149556	0.145444	0.0473333	0.145222	0.118222	0.0821111	0.196556	0.181889	0.145222	0.217444	1.788	1.61433	1.86511	1.56378	1.24956	1.65678	0.978556	1.30089	1.80644	1.60378	1.76222	1.68078
1220	20.3333	0.100389	0.142889	0.149667	0.144889	0.0506667	0.146889	0.119444	0.0853333	0.197222	0.180444	0.143556	0.215667	1.786	1.61322	1.86378	1.56033	1.25444	1.65356	0.971222	1.29978	1.805	1.59922	1.76367	1.67456
1225	20.4167	0.103167	0.140222	0.147222	0.144444	0.0518889	0.144222	0.117333	0.0845556	0.197333	0.180333	0.142556	0.217556	1.78722	1.61711	1.86356	1.56289	1.25211	1.65544	0.973667	1.30433	1.81044	1.60222	1.77011	1.67589
1230	20.5	0.0991667	0.139333	0.148444	0.143	0.0495556	0.140778	0.117333	0.0866667	0.196889	0.176111	0.14	0.215222	1.78422	1.61644	1.86956	1.565	1.25211	1.65456	0.976556	1.30522	1.80889	1.60311	1.76122	1.674
1235	20.5833	0.0993889	0.136444	0.146111	0.142333	0.0498889	0.14	0.113778	0.0864444	0.197333	0.173556	0.137222	0.211333	1.78489	1.61456	1.86789	1.56511	1.25122	1.65322	0.980333	1.306	1.80867	1.60122	1.76378	1.66656
1240	20.6667	0.0992778	0.136	0.143222	0.141	0.0508889	0.138667	0.116333	0.0856667	0.196444	0.172222	0.136	0.214111	1.79467	1.61911	1.864	1.563	1.24944	1.653	0.974222	1.30944	1.80889	1.60044	1.76833	1.66167
1245	20.75	0.101111	0.134667	0.145	0.141778	0.0526667	0.140889	0.114333	0.0838889	0.197667	0.173	0.134222	0.214111	1.79944	1.62567	1.86878	1.567	1.25222	1.65478	0.969111	1.31067	1.81233	1.60078	1.77889	1.66533
1250	20.8333	0.101944	0.135	0.144667	0.141111	0.0536667	0.139778	0.114556	0.088	0.199444	0.170222	0.135444	0.214222	1.79889	1.62267	1.87156	1.57422	1.255	1.65322	0.97	1.30978	1.80622	1.60389	1.77356	1.66944
1255	20.9167	0.100444	0.131333	0.143111	0.141556	0.0543333	0.138333	0.113778	0.0881111	0.200333	0.165333	0.131667	0.215556	1.79833	1.61978	1.87311	1.57478	1.24967	1.65689	0.965444	1.31533	1.80944	1.60333	1.77267	1.66589
1260	21	0.103389	0.128778	0.143222	0.138889	0.0565556	0.136556	0.114444	0.0865556	0.201333	0.166111	0.133	0.219	1.801	1.61867	1.87656	1.57444	1.25089	1.65533	0.970333	1.31644	1.80933	1.60256	1.76722	1.66278
1265	21.0833	0.103833	0.127111	0.141	0.136333	0.056	0.134778	0.112111	0.0878889	0.199444	0.163111	0.130778	0.219333	1.80067	1.61878	1.87822	1.57622	1.25156	1.65156	0.966667	1.31589	1.808	1.59711	1.76867	1.65911
1270	21.1667	0.102444	0.126444	0.140889	0.140778	0.057	0.133	0.110333	0.0876667	0.196667	0.161667	0.129333	0.217889	1.80422	1.61911	1.88311	1.57833	1.25511	1.65444	0.971556	1.31678	1.81089	1.60311	1.76489	1.66222
1275	21.25	0.1015	0.124	0.142444	0.133889	0.0565556	0.133556	0.111333	0.088	0.201222	0.158556	0.125889	0.216333	1.80033	1.61522	1.88022	1.575	1.25733	1.65233	0.966667	1.32022	1.80433	1.59956	1.75511	1.65767
1280	21.3333	0.101944	0.122333	0.139778	0.134111	0.058	0.131333	0.113444	0.0881111	0.199444	0.156889	0.123556	0.214556	1.80444	1.61578	1.87944	1.57456	1.25656	1.65222	0.966444	1.32567	1.80667	1.59556	1.75067	1.65922
1285	21.4167	0.102222	0.123556	0.139667	0.133556	0.0603333	0.132889	0.110778	0.0876667	0.203556	0.157222	0.123778	0.217556	1.80856	1.61633	1.88467	1.57667	1.26211	1.65456	0.971444	1.33344	1.81622	1.60122	1.76678	1.66167
1290	21.5	0.102278	0.118667	0.143111	0.132889	0.0612222	0.130222	0.109444	0.0935556	0.205111	0.156	0.124333	0.214444	1.80678	1.61633	1.88856	1.57478	1.26533	1.654	0.973778	1.32978	1.81233	1.60033	1.76089	1.66056
1295	21.5833	0.101833	0.118667	0.138889	0.133	0.0607778	0.127889	0.109444	0.0923333	0.200222	0.151444	0.123667	0.212667	1.80244	1.61322	1.89222	1.57444	1.26344	1.65544	0.971	1.33222	1.814	1.598	1.75456	1.65656
1300	21.6667	0.103722	0.119111	0.137333	0.129667	0.0607778	0.129222	0.107778	0.0876667	0.200889	0.149889	0.120556	0.213556	1.80433	1.61267	1.89522	1.57633	1.262	1.65678	0.967778	1.33	1.81267	1.59811	1.75489	1.65067
1305	21.75	0.1045	0.116111	0.136667	0.132111	0.0621111	0.125333	0.108333	0.0907778	0.201	0.150444	0.121111	0.215444	1.80911	1.61067	1.89389	1.57778	1.26167	1.65611	0.970333	1.33556	1.81456	1.59744	1.74244	1.65433
1310	21.8333	0.104111	0.117111	0.139111	0.130222	0.0633333	0.127	0.108111	0.0914444	0.198667	0.148111	0.120111	0.213222	1.80711	1.61122	1.89233	1.57667	1.26344	1.65378	0.979556	1.33511	1.81644	1.59544	1.75122	1.65633
1315	21.9167	0.105667	0.113	0.137889	0.129333	0.0631111	0.127111	0.107111	0.0952222	0.2	0.148556	0.119667	0.211667	1.80944	1.61144	1.89656	1.58078	1.26556	1.65533	0.970889	1.33678	1.81722	1.59256	1.75989	1.65011
1320	22	0.104722	0.115111	0.138556	0.130333	0.063	0.124889	0.107778	0.0966667	0.197556	0.144	0.117667	0.210333	1.80711	1.60622	1.88689	1.57933	1.26656	1.65289	0.966444	1.33867	1.81056	1.58867	1.76333	1.64367
1325	22.0833	0.104556	0.113222	0.138444	0.129667	0.0628889	0.123333	0.107556	0.0993333	0.191889	0.142	0.118667	0.211889	1.804	1.61	1.887	1.58378	1.26744	1.65367	0.972111	1.34089	1.81067	1.59433	1.75689	1.64244
1330	22.1667	0.103944	0.111111	0.133444	0.129444	0.0634444	0.121	0.107	0.0932222	0.194444	0.140778	0.118222	0.210778	1.80333	1.60911	1.90011	1.58033	1.26656	1.64911	0.972	1.33956	1.80989	1.59356	1.74467	1.64711
1335	22.25	0.104444	0.111778	0.135667	0.128222	0.0636667	0.124889	0.108444	0.0941111	0.193111	0.143	0.120444	0.209556	1.80133	1.611	1.89378	1.58133	1.26789	1.64944	0.978111	1.33856	1.81311	1.591	1.75356	1.646
1340	22.3333	0.104944	0.110111	0.137556	0.126778	0.0636667	0.121778	0.107778	0.0978889	0.192333	0.140556	0.118667	0.206444	1.80156	1.60944	1.89756	1.57533	1.26556	1.64422	0.974222	1.336	1.81122	1.58411	1.75189	1.64067
1345	22.4167	0.103	0.110444	0.135222	0.126889	0.0627778	0.123444	0.110667	0.0978889	0.191111	0.138	0.119222	0.205556	1.79944	1.60867	1.90333	1.57633	1.26344	1.64456	0.969778	1.34056	1.811	1.58467	1.73911	1.64156
1350	22.5	0.103222	0.109111	0.133222	0.126333	0.0644444	0.122778	0.104222	0.0998889	0.191333	0.137444	0.117889	0.206333	1.79989	1.606	1.899	1.57678	1.26278	1.64344	0.969333	1.33933	1.81467	1.57756	1.74356	1.641
1355	22.5833	0.103778	0.110667	0.134778	0.126889	0.0656667	0.122	0.104111	0.100111	0.190556	0.137667	0.117667	0.207556	1.80344	1.608	1.90067	1.57856	1.26067	1.64478	0.968	1.342	1.81367	1.57822	1.75022	1.63711
1360	22.6667	0.105722	0.108778	0.136667	0.130111	0.066	0.123111	0.107667	0.0987778	0.187	0.137556	0.119778	0.206222	1.80422	1.61067	1.89844	1.57789	1.26567	1.64544	0.964333	1.34122	1.81133	1.57711	1.75244	1.63778
1365	22.75	0.105222	0.110556	0.135333	0.126333	0.0666667	0.123444	0.104667	0.100222	0.185444	0.136778	0.118778	0.206889	1.80044	1.60744	1.89989	1.57844	1.25967	1.64856	0.966444	1.34556	1.81378	1.57367	1.75367	1.63856
1370	22.8333	0.103389	0.109667	0.136111	0.127222	0.0657778	0.123333	0.104444	0.100556	0.181667	0.134222	0.117667	0.200444	1.79489	1.60644	1.90078	1.57544	1.26433	1.64356	0.965444	1.34678	1.80722	1.57378	1.73511	1.63522
1375	22.9167	0.103778	0.111111	0.136889	0.126889	0.0668889	0.122556	0.105111	0.098	0.181667	0.134667	0.118444	0.231667	1.798	1.60722	1.90189	1.57822	1.26367	1.643	0.959667	1.34789	1.81233	1.57067	1.74289	1.63311
1380	23	0.103167	0.109556	0.136111	0.127	0.0682222	0.122667	0.105111	0.0972222	0.182556	0.134667	0.118667	0.198111	1.80211	1.61067	1.90444	1.57756	1.26811	1.64589	0.963333	1.35	1.813	1.57078	1.73656	1.63878
1385	23.0833	0.104611	0.110333	0.135111	0.128778	0.0663333	0.122222	0.104222	0.104222	0.179667	0.135444	0.117	0.203	1.79911	1.60722	1.90456	1.57844	1.26611	1.64689	0.964556	1.35267	1.81222	1.56933	1.731	1.62889
1390	23.1667	0.1035	0.110222	0.135333	0.126889	0.068	0.124222	0.104556	0.0992222	0.179	0.134556	0.118556	0.201333	1.79633	1.60644	1.90911	1.57522	1.26544	1.64511	0.966333	1.35256	1.81178	1.56511	1.73178	1.62911
1395	23.25	0.108056	0.111222	0.137222	0.128889	0.0696667	0.127222	0.107889	0.100778	0.180333	0.137111	0.120111	0.202444	1.80311	1.60778	1.90278	1.57611	1.26711	1.64733	0.965	1.35156	1.81656	1.56711	1.75489	1.62722
1400	23.3333	0.104444	0.112778	0.135556	0.128556	0.0703333	0.124	0.103222	0.0972222	0.175556	0.134556	0.119222	0.201333	1.80044	1.60633	1.90244	1.57578	1.27	1.64589	0.960667	1.35033	1.81489	1.56267	1.74811	1.631
1405	23.4167	0.104	0.111333	0.136444	0.129111	0.071	0.123667	0.105556	0.0986667	0.174444	0.136333	0.119444	0.200889	1.79711	1.60567	1.90033	1.57489	1.26767	1.64611	0.963667	1.34989	1.81233	1.56144	1.74533	1.63033
1410	23.5	0.104889	0.111222	0.136222	0.128889	0.0722222	0.124222	0.103778	0.100111	0.174667	0.136778	0.120222	0.198	1.79633	1.60567	1.90167	1.57511	1.27278	1.64544	0.963111	1.34778	1.81322	1.56067	1.74211	1.62722
1415	23.5833	0.105444	0.113778	0.138556	0.131556	0.0724444	0.127111	0.103778	0.0974444	0.174222	0.137444	0.122444	0.196889	1.80189	1.60589	1.89844	1.57522	1.27156	1.64711	0.957667	1.36067	1.81189	1.55956	1.75089	1.62278
1420	23.6667	0.104611	0.113111	0.137889	0.129	0.0715556	0.125444	0.103444	0.0972222	0.170889	0.136111	0.122222	0.199444	1.79456	1.60256	1.90333	1.57633	1.27278	1.64567	0.960778	1.36256	1.81078	1.554	1.74589	1.62211
1425	23.75	0.104389	0.112778	0.136667	0.130556	0.0727778	0.125	0.108222	0.0943333	0.167111	0.136444	0.122556	0.196778	1.79567	1.60411	1.90633	1.57756	1.27278	1.64444	0.958556	1.36222	1.81022	1.55411	1.73944	1.62444
1430	23.8333	0.105944	0.113556	0.135778	0.130111	0.0714444	0.125333	0.100556	0.0957778	0.167222	0.137222	0.122778	0.198111	1.79711	1.60344	1.90711	1.57933	1.27111	1.64133	0.951556	1.36678	1.80833	1.55322	1.73656	1.62211
1435	23.9167	0.104611	0.113889	0.136556	0.130556	0.072	0.125889	0.102111	0.0925556	0.166333	0.137444	0.123556	0.194111	1.79389	1.6	1.89922	1.57422	1.27156	1.64011	0.947778	1.36489	1.80722	1.54733	1.73156	1.62022
1440	24	0.105611	0.115	0.134444	0.131333	0.0726667	0.126889	0.101	0.0922222	0.165556	0.136444	0.123556	0.206111	1.79856	1.603	1.90933	1.57922	1.27278	1.642	0.944333	1.36556	1.80878	1.54889	1.72978	1.62289
1445	24.0833	0.108389	0.113222	0.135111	0.132444	0.0722222	0.126333	0.116667	0.093	0.163111	0.134778	0.123	0.195333	1.79133	1.60033	1.90933	1.574	1.27056	1.63489	0.945778	1.36456	1.80333	1.54422	1.72722	1.61522
1450	24.1667	0.105944	0.113222	0.137222	0.129889	0.0714444	0.127444	0.0987778	0.0923333	0.162111	0.134	0.125556	0.192222	1.79311	1.60156	1.91089	1.57311	1.27856	1.63667	0.946556	1.36289	1.80944	1.54822	1.72533	1.61767
1455	24.25	0.106111	0.116222	0.134	0.131556	0.0731111	0.127111	0.0995556	0.0868889	0.160111	0.134889	0.125778	0.202333	1.78922	1.598	1.90511	1.57333	1.27589	1.63256	0.934333	1.36367	1.80278	1.54278	1.72478	1.61233
1460	24.3333	0.108111	0.115333	0.133111	0.133111	0.0714444	0.127889	0.115667	0.0857778	0.159889	0.135556	0.126	0.189667	1.78222	1.59767	1.904	1.56967	1.27889	1.63033	0.937889	1.36489	1.796	1.54511	1.71878	1.614
1465	24.4167	0.106333	0.116222	0.136	0.130778	0.0727778	0.128667	0.0984444	0.085	0.158	0.134111	0.124889	0.191889	1.78322	1.59678	1.91344	1.57067	1.28578	1.63111	0.937889	1.36356	1.80278	1.54411	1.71733	1.61878
1470	24.5	0.107833	0.116667	0.135333	0.133222	0.0736667	0.129222	0.0994444	0.0857778	0.158889	0.136222	0.127111	0.191333	1.78133	1.59733	1.91467	1.57011	1.283	1.632	0.931778	1.36078	1.797	1.54033	1.71389	1.61678
1475	24.5833	0.110278	0.117444	0.134889	0.134889	0.0741111	0.129222	0.097	0.0841111	0.157778	0.135889	0.130333	0.191667	1.78211	1.59267	1.91811	1.56289	1.28844	1.63078	0.935111	1.34789	1.80411	1.54256	1.71411	1.615
1480	24.6667	0.1075	0.117111	0.136889	0.132556	0.075	0.129556	0.0954444	0.0813333	0.156111	0.136111	0.129444	0.200222	1.78744	1.59567	1.92289	1.56544	1.28611	1.62878	0.926111	1.35456	1.80567	1.54489	1.715	1.61878
1485	24.75	0.109	0.119556	0.136667	0.134556	0.0747778	0.129889	0.0954444	0.083	0.155556	0.137556	0.131111	0.187444	1.78611	1.59189	1.92244	1.56	1.28711	1.62433	0.923778	1.349	1.80367	1.54089	1.715	1.61244
1490	24.8333	0.109222	0.119	0.134889	0.133	0.0755556	0.128333	0.0947778	0.0823333	0.157444	0.136556	0.131556	0.186333	1.78356	1.59111	1.91844	1.557	1.29078	1.62333	0.919	1.347	1.79811	1.54167	1.71511	1.616
1495	24.9167	0.111056	0.119667	0.133667	0.132111	0.0758889	0.129333	0.0942222	0.0828889	0.155222	0.136	0.130889	0.209333	1.78333	1.59033	1.92389	1.55756	1.28989	1.62256	0.919111	1.34611	1.80089	1.53789	1.70889	1.61322
1500	25	0.111778	0.119667	0.136889	0.132667	0.0753333	0.129889	0.0941111	0.0808889	0.155444	0.136667	0.131889	0.186667	1.77811	1.59	1.92056	1.55589	1.28856	1.62033	0.924333	1.34967	1.79633	1.53789	1.70211	1.61311
1505	25.0833	0.110333	0.121	0.136556	0.134111	0.0761111	0.130556	0.0942222	0.082	0.154556	0.138111	0.131889	0.187556	1.77622	1.58867	1.91878	1.55378	1.28822	1.61911	0.920889	1.35022	1.79533	1.53756	1.71622	1.61122
1510	25.1667	0.112667	0.121	0.138	0.135889	0.0766667	0.130889	0.0934444	0.0824444	0.156111	0.138222	0.132444	0.188889	1.77733	1.58778	1.92311	1.55711	1.287	1.62078	0.920222	1.35056	1.80189	1.53678	1.71311	1.61422
1515	25.25	0.115611	0.122222	0.134556	0.134222	0.0748889	0.130889	0.0938889	0.0816667	0.152778	0.138667	0.134889	0.189	1.77333	1.58244	1.92133	1.54978	1.29167	1.61344	0.916778	1.342	1.79333	1.53411	1.70133	1.60567
1520	25.3333	0.115	0.122667	0.136889	0.136778	0.0775556	0.130778	0.0932222	0.0808889	0.156556	0.138111	0.135333	0.187111	1.77911	1.58656	1.92389	1.54922	1.28944	1.61422	0.914222	1.34244	1.79222	1.53889	1.70578	1.60767
1525	25.4167	0.114833	0.121889	0.139667	0.136667	0.0756667	0.131778	0.0924444	0.0808889	0.155778	0.139	0.135667	0.192444	1.771	1.57967	1.92756	1.54856	1.28644	1.61456	0.909111	1.344	1.791	1.53456	1.70056	1.60367
1530	25.5	0.118222	0.123111	0.138556	0.134556	0.0767778	0.130667	0.0916667	0.0813333	0.155111	0.138	0.134111	0.188556	1.77078	1.57989	1.92311	1.546	1.28911	1.607	0.907778	1.34222	1.78322	1.53122	1.70111	1.60389
1535	25.5833	0.117944	0.125333	0.141	0.136111	0.0773333	0.132222	0.0927778	0.0812222	0.156889	0.139667	0.136667	0.185333	1.77322	1.58222	1.92256	1.55089	1.28567	1.60967	0.909778	1.35067	1.787	1.53289	1.70689	1.60833
1540	25.6667	0.117556	0.124889	0.140111	0.136	0.076	0.133111	0.0976667	0.084	0.156889	0.140222	0.137333	0.203667	1.77311	1.58267	1.92922	1.54733	1.28689	1.60511	0.904444	1.344	1.78867	1.53444	1.70589	1.60389
1545	25.75	0.117333	0.124889	0.140667	0.135444	0.0755556	0.131222	0.0915556	0.0815556	0.155111	0.140667	0.137333	0.188778	1.76944	1.57867	1.93178	1.54444	1.28722	1.60767	0.907889	1.34111	1.78456	1.52856	1.69867	1.60222
1550	25.8333	0.119389	0.124667	0.140889	0.134222	0.0756667	0.130889	0.0911111	0.0824444	0.156	0.142	0.137556	0.188	1.77344	1.57978	1.93667	1.54689	1.29267	1.60922	0.902667	1.34767	1.79167	1.53089	1.70378	1.60889
1555	25.9167	0.120889	0.126778	0.143111	0.135889	0.075	0.131889	0.0913333	0.0824444	0.156222	0.141444	0.137778	0.187889	1.77322	1.58022	1.93311	1.54522	1.28889	1.60678	0.899333	1.34489	1.78656	1.52722	1.692	1.60211
1560	26	0.120833	0.126889	0.143444	0.135778	0.0768889	0.131333	0.0912222	0.0835556	0.156667	0.142	0.139333	0.188556	1.76989	1.57911	1.93267	1.54211	1.28856	1.60433	0.898667	1.34511	1.79222	1.53022	1.69467	1.60278
1565	26.0833	0.123167	0.125	0.144556	0.136889	0.0767778	0.133222	0.0914444	0.0824444	0.158	0.142111	0.137556	0.188222	1.76678	1.57533	1.93122	1.53867	1.28644	1.60056	0.891889	1.33922	1.78644	1.52478	1.68922	1.60044
1570	26.1667	0.122333	0.125333	0.144778	0.136556	0.0756667	0.133444	0.0905556	0.0822222	0.156889	0.140889	0.136222	0.188111	1.76467	1.57711	1.93167	1.53944	1.28722	1.60478	0.896667	1.34489	1.79233	1.52456	1.689	1.59989
1575	26.25	0.121	0.126	0.144889	0.133889	0.0772222	0.130667	0.0897778	0.085	0.158444	0.142111	0.135333	0.188	1.76011	1.57467	1.93267	1.53533	1.28944	1.59878	0.897111	1.34356	1.79156	1.52233	1.67889	1.59933
1580	26.3333	0.125722	0.126444	0.144	0.135889	0.0767778	0.130333	0.0903333	0.0827778	0.158222	0.143556	0.137222	0.185556	1.76622	1.57733	1.93622	1.53556	1.28467	1.601	0.889889	1.33522	1.79267	1.52356	1.67733	1.60278
1585	26.4167	0.121944	0.126778	0.148444	0.136111	0.0747778	0.131333	0.0905556	0.0817778	0.156556	0.144444	0.136778	0.222222	1.75711	1.57467	1.92811	1.537	1.28611	1.59733	0.892111	1.33811	1.79622	1.52278	1.67633	1.59878
1590	26.5	0.127	0.125556	0.145333	0.137667	0.0765556	0.132556	0.0907778	0.083	0.158556	0.145444	0.138333	0.187667	1.75633	1.57333	1.92678	1.53622	1.288	1.59311	0.885222	1.33667	1.79344	1.52189	1.68667	1.59811
1595	26.5833	0.125944	0.125889	0.150222	0.136444	0.0777778	0.131333	0.0908889	0.0811111	0.160667	0.145444	0.138111	0.187667	1.75767	1.569	1.93111	1.53411	1.28822	1.59067	0.884	1.32611	1.78878	1.52067	1.68056	1.59556
1600	26.6667	0.125389	0.127111	0.151889	0.136444	0.0763333	0.130333	0.0926667	0.084	0.159444	0.146667	0.136778	0.189333	1.75489	1.56878	1.93044	1.53456	1.28889	1.59089	0.887778	1.33311	1.79267	1.51944	1.68311	1.59544
1605	26.75	0.127167	0.129	0.147667	0.137333	0.0761111	0.132556	0.0908889	0.0818889	0.160778	0.147	0.138111	0.190111	1.75311	1.56722	1.93367	1.53767	1.28444	1.58722	0.881556	1.32667	1.78889	1.52056	1.68222	1.596
1610	26.8333	0.129667	0.128667	0.148556	0.137222	0.0772222	0.133111	0.0914444	0.0845556	0.160667	0.148	0.139222	0.188222	1.76122	1.57122	1.938	1.53978	1.28933	1.59044	0.880222	1.33189	1.79078	1.521	1.68722	1.59789
1615	26.9167	0.129111	0.128222	0.153333	0.139	0.0771111	0.134667	0.091	0.083	0.158667	0.147889	0.137667	0.192	1.75433	1.56867	1.94411	1.53922	1.28911	1.58767	0.881111	1.327	1.78811	1.51956	1.68222	1.59422
1620	27	0.131333	0.128333	0.150889	0.136111	0.0774444	0.133	0.0911111	0.0837778	0.159222	0.149444	0.138333	0.191778	1.75411	1.56544	1.93744	1.53756	1.29	1.58633	0.877556	1.32911	1.78878	1.51944	1.68511	1.59356
1625	27.0833	0.131611	0.126556	0.152111	0.135444	0.0763333	0.131333	0.0902222	0.0812222	0.158	0.146778	0.137222	0.188889	1.74567	1.56133	1.93711	1.52811	1.28478	1.58167	0.875	1.32089	1.78178	1.51667	1.67122	1.59444
1630	27.1667	0.133333	0.128111	0.150222	0.134889	0.0766667	0.131889	0.0905556	0.0812222	0.157778	0.149556	0.138444	0.188444	1.74711	1.56367	1.94333	1.52956	1.28489	1.58289	0.874	1.32156	1.78667	1.51844	1.67367	1.59733
1635	27.25	0.132889	0.126222	0.152111	0.135667	0.076	0.132667	0.0904444	0.0861111	0.154667	0.149	0.137444	0.19	1.74167	1.56	1.93544	1.52678	1.284	1.57978	0.869778	1.32478	1.78022	1.51789	1.66422	1.59278
1640	27.3333	0.1355	0.127111	0.150222	0.135889	0.0765556	0.132889	0.09	0.0828889	0.159	0.150556	0.138667	0.190333	1.74456	1.56133	1.94467	1.52889	1.28789	1.58144	0.883667	1.32822	1.78522	1.51756	1.67	1.59356
1645	27.4167	0.135222	0.126333	0.155	0.135111	0.0758889	0.132667	0.0905556	0.0835556	0.160333	0.148	0.138556	0.191333	1.74356	1.55833	1.93944	1.52856	1.28322	1.57956	0.871333	1.32978	1.78589	1.51644	1.66478	1.59144
1650	27.5	0.137833	0.127778	0.154111	0.135889	0.0772222	0.132444	0.092	0.0854444	0.158222	0.152	0.139	0.203333	1.73678	1.55778	1.93544	1.51944	1.28178	1.57367	0.867111	1.32078	1.77378	1.51289	1.659	1.59022
1655	27.5833	0.1395	0.127556	0.156222	0.137667	0.0764444	0.132	0.0914444	0.0838889	0.156222	0.149	0.138778	0.189889	1.74078	1.56056	1.94089	1.52411	1.27967	1.57367	0.867556	1.32867	1.777	1.51278	1.66378	1.59411
1660	27.6667	0.140722	0.126778	0.153111	0.136333	0.0755556	0.132667	0.0923333	0.0846667	0.160444	0.149778	0.140222	0.196	1.73422	1.559	1.939	1.52178	1.27878	1.56956	0.866	1.32378	1.77622	1.51089	1.66533	1.58844
1665	27.75	0.142111	0.128	0.151556	0.137667	0.0766667	0.131556	0.0904444	0.0842222	0.159444	0.150889	0.139	0.200556	1.73578	1.557	1.94267	1.51911	1.28256	1.57267	0.860444	1.32256	1.77456	1.51267	1.65933	1.593
1670	27.8333	0.143167	0.126444	0.155333	0.137556	0.0753333	0.131556	0.0903333	0.0864444	0.160556	0.151333	0.138444	0.193222	1.73433	1.55533	1.94011	1.51789	1.27811	1.569	0.859222	1.32589	1.76989	1.50811	1.65767	1.58756
1675	27.9167	0.145889	0.127556	0.156667	0.138333	0.0742222	0.132889	0.0908889	0.0862222	0.157667	0.151444	0.139667	0.194444	1.73911	1.55878	1.94744	1.51956	1.27733	1.57178	0.856222	1.32822	1.77278	1.509	1.66522	1.59022
1680	28	0.147389	0.127444	0.157111	0.139444	0.0762222	0.133667	0.0914444	0.0851111	0.160333	0.151667	0.139	0.198444	1.73289	1.55744	1.93878	1.51967	1.27978	1.56722	0.859444	1.33011	1.76911	1.50622	1.66167	1.59111
1685	28.0833	0.149111	0.128778	0.156111	0.141667	0.0768889	0.134667	0.0925556	0.0866667	0.157889	0.152333	0.139333	0.197556	1.73256	1.55711	1.93889	1.52111	1.27444	1.56611	0.856556	1.32689	1.76622	1.50411	1.66367	1.591
1690	28.1667	0.149111	0.128444	0.160778	0.141111	0.0764444	0.133222	0.09	0.0881111	0.158	0.152778	0.14	0.201	1.72744	1.556	1.93411	1.52122	1.27489	1.56689	0.854667	1.32567	1.76189	1.50156	1.66622	1.58789
1695	28.25	0.153333	0.129333	0.158222	0.141	0.0758889	0.133889	0.0922222	0.088	0.159556	0.152444	0.140222	0.197444	1.72756	1.55389	1.93744	1.52178	1.28044	1.56522	0.853889	1.32578	1.76589	1.50056	1.66567	1.58678
1700	28.3333	0.155056	0.129333	0.161111	0.144889	0.0772222	0.135	0.093	0.0873333	0.160556	0.154444	0.141111	0.199	1.72989	1.55522	1.937	1.52244	1.28089	1.56622	0.848778	1.32367	1.75667	1.49978	1.668	1.58689
1705	28.4167	0.156333	0.127	0.162333	0.144	0.0775556	0.134889	0.0927778	0.0865556	0.160222	0.153111	0.140444	0.199667	1.72456	1.55111	1.94611	1.51967	1.28022	1.56522	0.855778	1.32611	1.755	1.50178	1.66178	1.58922
1710	28.5	0.159056	0.128667	0.160667	0.144111	0.0768889	0.136556	0.0927778	0.0875556	0.159222	0.152111	0.140444	0.199667	1.72256	1.55033	1.94189	1.51733	1.27644	1.56244	0.854889	1.31867	1.75744	1.50022	1.66333	1.58767
1715	28.5833	0.159778	0.128667	0.160222	0.145889	0.0762222	0.135556	0.0921111	0.0878889	0.160556	0.153444	0.141222	0.201222	1.71989	1.54811	1.94111	1.51656	1.27156	1.55978	0.858	1.31167	1.75844	1.49822	1.657	1.58056
1720	28.6667	0.1605	0.128556	0.161	0.146111	0.0764444	0.134333	0.0912222	0.0883333	0.159889	0.153	0.141222	0.198	1.72422	1.55133	1.94522	1.51722	1.27022	1.55744	0.859556	1.31778	1.75611	1.49822	1.66033	1.58533
1725	28.75	0.163278	0.128222	0.159222	0.147889	0.0765556	0.134444	0.09	0.0868889	0.155333	0.152889	0.141778	0.197222	1.72167	1.54711	1.94256	1.51344	1.28267	1.55456	0.850889	1.31522	1.75733	1.49911	1.65711	1.58722
1730	28.8333	0.165111	0.13	0.159444	0.146778	0.0767778	0.135444	0.0901111	0.091	0.158556	0.151667	0.142778	0.198444	1.724	1.54656	1.94356	1.51333	1.28678	1.55667	0.851222	1.31378	1.75644	1.49856	1.65389	1.584
1735	28.9167	0.165167	0.129667	0.158444	0.149778	0.0765556	0.135444	0.0943333	0.0894444	0.158333	0.153778	0.144222	0.199111	1.71878	1.546	1.94333	1.51111	1.27822	1.55411	0.847111	1.31511	1.75667	1.50011	1.64444	1.58489
1740	29	0.167722	0.131111	0.163111	0.150111	0.0775556	0.137778	0.0907778	0.0882222	0.157111	0.155333	0.144667	0.200889	1.717	1.54244	1.94167	1.51122	1.28111	1.55756	0.846556	1.31478	1.75433	1.50056	1.63922	1.58544
1745	29.0833	0.169278	0.131556	0.162778	0.154222	0.076	0.137556	0.0923333	0.0874444	0.156889	0.154889	0.146556	0.198556	1.71567	1.54189	1.94122	1.51	1.27656	1.55344	0.843222	1.315	1.75622	1.49633	1.63822	1.58411
1750	29.1667	0.171833	0.131889	0.162111	0.154889	0.0772222	0.136556	0.0917778	0.0861111	0.155778	0.153778	0.146111	0.198556	1.71689	1.54444	1.94544	1.51156	1.27811	1.55478	0.841778	1.31867	1.75856	1.49878	1.64144	1.58011
1755	29.25	0.172278	0.132111	0.165111	0.157111	0.078	0.139222	0.092	0.0888889	0.156111	0.153333	0.148778	0.199778	1.713	1.54167	1.93778	1.51044	1.27478	1.54889	0.842667	1.319	1.75044	1.49556	1.63378	1.58233
1760	29.3333	0.174	0.133222	0.165	0.157111	0.0784444	0.138778	0.0921111	0.0848889	0.159111	0.155333	0.146	0.201	1.711	1.54156	1.942	1.509	1.27611	1.54722	0.843222	1.31244	1.75633	1.49311	1.63756	1.58578
1765	29.4167	0.174944	0.133667	0.164	0.157	0.0787778	0.139778	0.0914444	0.0851111	0.156111	0.152444	0.148222	0.199889	1.71022	1.54033	1.94367	1.50578	1.274	1.54611	0.839333	1.30767	1.76011	1.49578	1.63544	1.58356
1770	29.5	0.176444	0.134556	0.166111	0.16	0.0774444	0.139222	0.0926667	0.0867778	0.159889	0.150889	0.149444	0.200667	1.70911	1.54078	1.94178	1.50456	1.27267	1.54367	0.841667	1.31144	1.75833	1.49122	1.64367	1.58978
1775	29.5833	0.177056	0.135333	0.165889	0.161889	0.0784444	0.141	0.0917778	0.085	0.158667	0.154222	0.15	0.198	1.71011	1.54289	1.94444	1.507	1.27211	1.54478	0.838889	1.31222	1.76144	1.49411	1.64944	1.588
1780	29.6667	0.178167	0.136778	0.170111	0.163333	0.0794444	0.141667	0.093	0.0876667	0.16	0.154444	0.149556	0.199778	1.70722	1.54067	1.952	1.50011	1.27333	1.54078	0.836	1.30711	1.75989	1.49322	1.64122	1.59389
1785	29.75	0.179833	0.134333	0.165111	0.162444	0.0782222	0.141333	0.0916667	0.0861111	0.157222	0.152	0.147	0.198222	1.70144	1.53789	1.94844	1.49856	1.27244	1.53722	0.833222	1.30889	1.75944	1.48944	1.63133	1.59244
1790	29.8333	0.1805	0.136667	0.170889	0.165556	0.0793333	0.142556	0.0946667	0.0891111	0.157444	0.152444	0.150556	0.200778	1.70167	1.53611	1.94733	1.49567	1.27322	1.53833	0.833556	1.30544	1.75667	1.48911	1.62767	1.59144
1795	29.9167	0.180722	0.139444	0.168222	0.166	0.081	0.143111	0.0952222	0.0863333	0.161889	0.152889	0.152111	0.203111	1.701	1.53844	1.951	1.49444	1.27256	1.53656	0.837667	1.30322	1.75856	1.48678	1.63111	1.593
1800	30	0.182056	0.138333	0.170667	0.168333	0.0796667	0.143889	0.0944444	0.0846667	0.160111	0.151556	0.150889	0.199556	1.69578	1.53444	1.94644	1.49344	1.26822	1.53489	0.837444	1.30667	1.758	1.48644	1.63067	1.59167
1805	30.0833	0.181944	0.138889	0.169333	0.169444	0.0805556	0.142333	0.094	0.0863333	0.161111	0.152333	0.152	0.197444	1.69778	1.535	1.95	1.49489	1.26667	1.532	0.833333	1.30956	1.759	1.48578	1.63667	1.59367
1810	30.1667	0.187389	0.140889	0.171222	0.168889	0.0803333	0.143222	0.0928889	0.0871111	0.159778	0.148	0.152444	0.203778	1.69767	1.53456	1.94678	1.49344	1.26156	1.52944	0.830667	1.30556	1.75667	1.48456	1.63178	1.58989
1815	30.25	0.183056	0.142222	0.172	0.170556	0.08	0.143778	0.0936667	0.0862222	0.159778	0.149111	0.152778	0.199889	1.69222	1.53144	1.943	1.49178	1.26433	1.53	0.833667	1.30911	1.75867	1.48756	1.62933	1.59289
1820	30.3333	0.183667	0.141667	0.173778	0.17	0.0791111	0.145444	0.0933333	0.0894444	0.158667	0.149778	0.154667	0.199222	1.68856	1.53211	1.93978	1.49089	1.25878	1.52822	0.833444	1.30456	1.75756	1.48389	1.62389	1.58878
1825	30.4167	0.183667	0.143111	0.176667	0.175444	0.0815556	0.146222	0.0952222	0.0907778	0.161889	0.149778	0.153222	0.2	1.689	1.52833	1.94989	1.49	1.26167	1.52933	0.833333	1.31111	1.75389	1.48378	1.61889	1.59356
1830	30.5	0.183833	0.143778	0.177111	0.176111	0.0811111	0.148222	0.095	0.0922222	0.163111	0.149889	0.152444	0.198556	1.68222	1.52822	1.94656	1.48711	1.26322	1.52622	0.840778	1.31333	1.74833	1.48356	1.61467	1.58978
1835	30.5833	0.185333	0.144778	0.178333	0.176778	0.0817778	0.146667	0.0936667	0.0905556	0.163444	0.148	0.154222	0.203778	1.68533	1.52967	1.95167	1.48811	1.25978	1.52589	0.841222	1.31144	1.75178	1.48189	1.60622	1.58989
1840	30.6667	0.185944	0.144889	0.18	0.178889	0.0832222	0.147667	0.0945556	0.0918889	0.162111	0.147333	0.156444	0.199889	1.68867	1.52889	1.95478	1.48644	1.26078	1.52578	0.836333	1.31133	1.75756	1.48367	1.61544	1.59067
1845	30.75	0.185444	0.147	0.181333	0.180667	0.0824444	0.147556	0.0931111	0.0924444	0.163	0.145889	0.156111	0.201333	1.68311	1.52789	1.95244	1.48356	1.25889	1.52467	0.835222	1.31156	1.75078	1.48133	1.60978	1.58789
1850	30.8333	0.186389	0.147778	0.189556	0.184222	0.0831111	0.150333	0.0918889	0.0893333	0.164444	0.145778	0.157111	0.198667	1.67967	1.52644	1.95222	1.484	1.25811	1.52433	0.845333	1.31222	1.746	1.47844	1.61	1.58733
1855	30.9167	0.188167	0.148778	0.182	0.185	0.0846667	0.151222	0.0944444	0.0955556	0.163333	0.145333	0.157556	0.202222	1.67956	1.524	1.95256	1.47956	1.25589	1.522	0.833444	1.30867	1.74211	1.47889	1.60578	1.58478
1860	31	0.186	0.149667	0.183	0.189667	0.0852222	0.149889	0.095	0.0937778	0.164222	0.142778	0.156111	0.204	1.67444	1.52433	1.95378	1.47822	1.257	1.51956	0.835222	1.30267	1.74656	1.48344	1.60067	1.58689
1865	31.0833	0.185667	0.151667	0.187889	0.189444	0.0853333	0.151556	0.0967778	0.094	0.163444	0.142	0.154667	0.200667	1.67367	1.523	1.94833	1.477	1.25122	1.51978	0.837889	1.31167	1.74144	1.48011	1.59489	1.58533
1870	31.1667	0.1865	0.154889	0.184333	0.191556	0.0872222	0.154444	0.0961111	0.0947778	0.165778	0.143444	0.154444	0.199444	1.67167	1.52156	1.95333	1.47489	1.25233	1.51811	0.836444	1.30489	1.73911	1.47944	1.601	1.59033
1875	31.25	0.186056	0.154111	0.185889	0.191444	0.0876667	0.154	0.0966667	0.0942222	0.165444	0.143444	0.155	0.203333	1.67144	1.52044	1.95033	1.47478	1.25044	1.51833	0.839778	1.30067	1.739	1.48067	1.60067	1.58822
1880	31.3333	0.184889	0.156	0.183556	0.195222	0.0866667	0.154444	0.0955556	0.0966667	0.167	0.142	0.154778	0.199667	1.67022	1.51822	1.94644	1.47356	1.24644	1.51444	0.839889	1.29733	1.74144	1.47833	1.60289	1.58889
1885	31.4167	0.187	0.157556	0.188333	0.196333	0.0887778	0.156222	0.0946667	0.0966667	0.166889	0.142222	0.155222	0.201333	1.67433	1.52167	1.94822	1.47444	1.24778	1.51611	0.830222	1.3	1.73533	1.47611	1.60911	1.58589
1890	31.5	0.185556	0.159222	0.188444	0.199667	0.0906667	0.157667	0.0971111	0.0987778	0.168778	0.142444	0.154111	0.202222	1.66722	1.51744	1.94533	1.47233	1.24489	1.513	0.833889	1.29289	1.73633	1.47422	1.59967	1.58556
1895	31.5833	0.183444	0.160778	0.187889	0.202222	0.0904444	0.157444	0.0962222	0.098	0.167222	0.140444	0.154222	0.199889	1.67222	1.52044	1.95067	1.47522	1.246	1.51678	0.831111	1.29578	1.74444	1.47322	1.60533	1.59089
1900	31.6667	0.182333	0.163778	0.191444	0.204444	0.0891111	0.159111	0.0952222	0.0996667	0.171889	0.141	0.155778	0.201889	1.66978	1.518	1.95	1.473	1.24433	1.51444	0.826222	1.28967	1.73933	1.47289	1.60278	1.59111
1905	31.75	0.181222	0.165333	0.191778	0.206556	0.0924444	0.161889	0.0954444	0.0994444	0.168556	0.141222	0.155556	0.199889	1.66844	1.51878	1.95011	1.47356	1.24333	1.512	0.821333	1.292	1.73722	1.47189	1.60411	1.58689
1910	31.8333	0.181056	0.167	0.194667	0.207333	0.0934444	0.161444	0.0961111	0.101333	0.172444	0.139333	0.154778	0.203778	1.66878	1.51944	1.948	1.47078	1.24489	1.511	0.823222	1.28633	1.73667	1.47433	1.60244	1.591
1915	31.9167	0.178889	0.166667	0.195111	0.208778	0.0933333	0.160889	0.0971111	0.100667	0.166333	0.138444	0.153333	0.202889	1.66911	1.51789	1.95144	1.46778	1.24378	1.51156	0.826444	1.283	1.73578	1.47156	1.59511	1.59189
1920	32	0.178444	0.167556	0.195778	0.208333	0.0937778	0.164444	0.0961111	0.100778	0.170889	0.137556	0.153889	0.199556	1.66622	1.51733	1.94633	1.46433	1.23767	1.51	0.827778	1.289	1.72844	1.46911	1.59267	1.58678
1925	32.0833	0.176889	0.171222	0.196667	0.211778	0.094	0.163444	0.0972222	0.106	0.170111	0.138111	0.151444	0.201333	1.66311	1.51644	1.95233	1.46789	1.24344	1.50878	0.829222	1.29211	1.731	1.47556	1.58422	1.59033
1930	32.1667	0.174722	0.171667	0.204333	0.215889	0.0953333	0.166222	0.098	0.105111	0.171667	0.137	0.151667	0.202444	1.65944	1.515	1.94533	1.46778	1.23611	1.50722	0.811222	1.29167	1.72844	1.47144	1.58767	1.58667
1935	32.25	0.175722	0.174889	0.204333	0.217444	0.0946667	0.168778	0.099	0.104444	0.171667	0.137	0.151444	0.203778	1.65878	1.51856	1.94633	1.46856	1.23911	1.50611	0.804889	1.29522	1.72778	1.47133	1.58567	1.58533
1940	32.3333	0.174833	0.176778	0.204889	0.218111	0.0981111	0.169556	0.0987778	0.105111	0.171556	0.137444	0.151667	0.204889	1.66289	1.52	1.95433	1.47133	1.23378	1.50656	0.779	1.29233	1.73144	1.46989	1.59833	1.59067
1945	32.4167	0.177111	0.177222	0.206667	0.218556	0.0974444	0.170222	0.0985556	0.108333	0.171	0.135778	0.147556	0.202667	1.65922	1.51656	1.95278	1.47044	1.23667	1.505	0.776222	1.287	1.72611	1.47244	1.59944	1.58889
1950	32.5	0.174444	0.179889	0.210333	0.221	0.0971111	0.169111	0.0995556	0.106444	0.173556	0.136889	0.148778	0.202444	1.65833	1.51456	1.94922	1.466	1.23478	1.50222	0.779111	1.27733	1.72367	1.47189	1.59333	1.58789
1955	32.5833	0.177167	0.182667	0.208	0.221778	0.0993333	0.173556	0.0997778	0.108778	0.174111	0.136778	0.148778	0.201444	1.65378	1.51411	1.948	1.46567	1.233	1.50156	0.768333	1.28756	1.72789	1.47	1.59722	1.58989
1960	32.6667	0.178889	0.184	0.214333	0.223444	0.100222	0.172889	0.0982222	0.109111	0.173111	0.135778	0.149111	0.207111	1.65422	1.51156	1.94489	1.46511	1.22956	1.49922	0.773778	1.28467	1.72122	1.46444	1.595	1.58944
1965	32.75	0.177333	0.188222	0.217667	0.226	0.100556	0.175333	0.0996667	0.110444	0.175667	0.137444	0.151111	0.205111	1.65156	1.51178	1.94933	1.46733	1.22756	1.49533	0.771667	1.29044	1.726	1.466	1.602	1.593
1970	32.8333	0.180611	0.187889	0.218778	0.224	0.103222	0.175667	0.0984444	0.107556	0.175222	0.135556	0.147222	0.205667	1.65089	1.51078	1.95044	1.46322	1.22956	1.497	0.773778	1.29189	1.72033	1.46278	1.591	1.59222
1975	32.9167	0.178278	0.191667	0.219333	0.232	0.100889	0.176111	0.103222	0.111556	0.177111	0.137667	0.145889	0.203889	1.65022	1.51478	1.94978	1.461	1.23078	1.49622	0.773556	1.29289	1.72089	1.46289	1.59189	1.59433
1980	33	0.182222	0.193667	0.224333	0.225333	0.102333	0.176444	0.103778	0.109667	0.175778	0.136778	0.145778	0.205667	1.65378	1.51644	1.95022	1.46067	1.22656	1.49467	0.773556	1.28933	1.72367	1.46356	1.588	1.59511
1985	33.0833	0.181	0.196111	0.226	0.228	0.102444	0.175222	0.103667	0.110556	0.177556	0.135889	0.145778	0.203222	1.648	1.51211	1.94989	1.46044	1.22789	1.49467	0.771111	1.28656	1.72589	1.46644	1.59189	1.59611
1990	33.1667	0.184611	0.197111	0.225444	0.226222	0.104667	0.176778	0.101222	0.117667	0.176556	0.134556	0.148667	0.204111	1.65078	1.51644	1.95544	1.46111	1.227	1.49433	0.766889	1.28711	1.72833	1.46711	1.59722	1.59756
1995	33.25	0.186889	0.201	0.229444	0.229444	0.105444	0.177556	0.103556	0.118333	0.177	0.135	0.143889	0.205222	1.64522	1.51456	1.95122	1.46033	1.22467	1.49333	0.769222	1.28856	1.72456	1.47022	1.58933	1.59256
2000	33.3333	0.188444	0.202444	0.228	0.228	0.105222	0.178778	0.104667	0.119778	0.179222	0.137	0.145	0.205111	1.64178	1.512	1.94667	1.46056	1.22533	1.49311	0.765222	1.28411	1.72644	1.47022	1.58089	1.59267
2005	33.4167	0.189778	0.203444	0.225444	0.225556	0.106667	0.176667	0.101667	0.120333	0.179556	0.134111	0.145222	0.200111	1.64933	1.51544	1.95744	1.46011	1.22467	1.49356	0.768667	1.28911	1.72933	1.47367	1.58389	1.59178
2010	33.5	0.188889	0.206111	0.228778	0.223889	0.107222	0.176444	0.101778	0.119667	0.179111	0.133333	0.143111	0.204889	1.64533	1.51289	1.95167	1.45822	1.22144	1.48967	0.762222	1.28322	1.72533	1.47178	1.58567	1.58467
2015	33.5833	0.191	0.210667	0.234	0.226333	0.110222	0.179889	0.105778	0.121222	0.180556	0.136444	0.145111	0.203222	1.64233	1.51344	1.95222	1.45844	1.22189	1.49278	0.763333	1.29467	1.72122	1.47433	1.58133	1.59056
2020	33.6667	0.192944	0.211889	0.234667	0.222778	0.107333	0.179111	0.104667	0.120778	0.183	0.135667	0.144444	0.205556	1.63667	1.51133	1.948	1.457	1.21811	1.48844	0.766	1.28967	1.71989	1.47144	1.58567	1.59111
2025	33.75	0.192444	0.215	0.24	0.219	0.111333	0.179333	0.105444	0.124	0.184556	0.136778	0.142444	0.203444	1.63533	1.50978	1.94911	1.45356	1.21967	1.48644	0.770667	1.284	1.72067	1.47256	1.58089	1.59022
2030	33.8333	0.193667	0.215222	0.238333	0.213778	0.109556	0.179889	0.104	0.122444	0.183889	0.134222	0.143444	0.201556	1.64022	1.51089	1.95278	1.45489	1.21578	1.48778	0.767222	1.29544	1.72233	1.471	1.57689	1.59156
2035	33.9167	0.196278	0.218556	0.237222	0.211	0.111778	0.180444	0.102778	0.121889	0.182222	0.134444	0.143556	0.203667	1.63778	1.51011	1.95078	1.45511	1.21333	1.48578	0.758111	1.28789	1.72033	1.47189	1.57689	1.58778
2040	34	0.198389	0.222222	0.240333	0.211556	0.113444	0.183889	0.108778	0.127222	0.190111	0.139222	0.144111	0.204111	1.63467	1.515	1.95278	1.45733	1.215	1.48489	0.759	1.29956	1.71889	1.47233	1.57667	1.59133
2045	34.0833	0.196944	0.221	0.235667	0.201556	0.113444	0.181333	0.105222	0.123556	0.186778	0.135222	0.142444	0.199111	1.63544	1.51211	1.94967	1.45211	1.20922	1.48333	0.753222	1.28989	1.71989	1.47089	1.57544	1.58933
2050	34.1667	0.197944	0.224333	0.245111	0.199778	0.113667	0.182444	0.105	0.123889	0.185778	0.133889	0.141889	0.200222	1.63256	1.50978	1.94933	1.44822	1.211	1.48222	0.76	1.28511	1.72189	1.47033	1.56911	1.58811
2055	34.25	0.202556	0.228222	0.245	0.201667	0.116111	0.187111	0.110556	0.128111	0.189889	0.138222	0.143667	0.205889	1.62944	1.51289	1.95111	1.44844	1.21344	1.482	0.762556	1.28756	1.72311	1.46822	1.57044	1.59267
2060	34.3333	0.197833	0.229444	0.241889	0.194556	0.114667	0.186	0.108222	0.126111	0.190778	0.135	0.143111	0.200333	1.62922	1.51033	1.94733	1.44189	1.20467	1.47856	0.758889	1.28456	1.718	1.46589	1.56978	1.58756
2065	34.4167	0.201333	0.232444	0.241	0.193222	0.114778	0.187111	0.110444	0.126667	0.192889	0.138333	0.142889	0.204444	1.63044	1.51078	1.94933	1.445	1.20689	1.48133	0.759667	1.28422	1.72156	1.46767	1.56933	1.58778
2070	34.5	0.198778	0.231444	0.246111	0.188333	0.116444	0.187667	0.108333	0.126667	0.192	0.145778	0.143111	0.198111	1.62678	1.50744	1.94633	1.44533	1.20544	1.47722	0.760222	1.28656	1.72222	1.46589	1.57244	1.59156
2075	34.5833	0.204111	0.234333	0.245556	0.187889	0.117444	0.191778	0.112778	0.127	0.194667	0.140444	0.142667	0.200556	1.62233	1.50622	1.94522	1.44344	1.205	1.47744	0.757222	1.285	1.71867	1.46444	1.56744	1.58933
2080	34.6667	0.201167	0.236556	0.234	0.185333	0.119333	0.192222	0.111889	0.129556	0.196333	0.140111	0.143889	0.198444	1.62244	1.50611	1.94844	1.44622	1.20411	1.47644	0.751222	1.28211	1.72044	1.464	1.56733	1.59267
2085	34.75	0.198667	0.235889	0.225667	0.185	0.117667	0.192444	0.111667	0.126222	0.196333	0.136333	0.144889	0.195111	1.62933	1.50667	1.95078	1.44678	1.20367	1.47411	0.742444	1.279	1.72844	1.46089	1.57878	1.587
2090	34.8333	0.203389	0.240111	0.226111	0.186222	0.116556	0.193333	0.113333	0.128111	0.196	0.141889	0.144889	0.194444	1.62289	1.505	1.95156	1.44522	1.20389	1.47444	0.740556	1.28033	1.72422	1.45822	1.57756	1.58267
2095	34.9167	0.204444	0.241333	0.228222	0.184556	0.118778	0.196444	0.114556	0.130778	0.199889	0.14	0.144889	0.191333	1.62	1.50589	1.94867	1.44411	1.20244	1.47422	0.740333	1.281	1.72689	1.46178	1.57633	1.58967
2100	35	0.205833	0.240889	0.227778	0.184111	0.118889	0.194556	0.116667	0.130333	0.201	0.142111	0.145	0.190333	1.61933	1.50811	1.94567	1.44744	1.19756	1.47322	0.738778	1.28311	1.72378	1.46178	1.57778	1.588
2105	35.0833	0.205889	0.246333	0.226556	0.183556	0.116444	0.196889	0.116667	0.131556	0.202	0.140889	0.146111	0.190111	1.62033	1.50633	1.94422	1.44311	1.19956	1.47467	0.743444	1.28211	1.72278	1.46122	1.57211	1.58544
2110	35.1667	0.207389	0.244889	0.223556	0.183889	0.116333	0.196333	0.117222	0.129556	0.200222	0.141444	0.145222	0.189444	1.61689	1.50744	1.94667	1.44522	1.19656	1.47078	0.741444	1.27944	1.72844	1.45889	1.57856	1.58456
2115	35.25	0.209611	0.245556	0.226111	0.183	0.112667	0.195444	0.118556	0.131444	0.201	0.14	0.144556	0.187667	1.61833	1.51056	1.946	1.45144	1.19667	1.47256	0.741333	1.28867	1.72444	1.45889	1.58211	1.58544
2120	35.3333	0.208556	0.243	0.220222	0.181778	0.111	0.195889	0.117778	0.129889	0.203111	0.139556	0.147556	0.187	1.61656	1.50722	1.94278	1.45011	1.19622	1.47067	0.742111	1.28522	1.72211	1.45533	1.57578	1.58456
2125	35.4167	0.212278	0.243889	0.224222	0.184667	0.110444	0.199	0.122444	0.131444	0.204111	0.144889	0.148333	0.187444	1.61111	1.50567	1.94411	1.44967	1.20189	1.47344	0.760556	1.29011	1.724	1.457	1.57411	1.58611
2130	35.5	0.213222	0.240333	0.221444	0.185222	0.109444	0.196778	0.123111	0.132444	0.204444	0.144222	0.147	0.186222	1.61256	1.50589	1.94333	1.44678	1.19833	1.47267	0.759556	1.29078	1.72389	1.45622	1.57222	1.58256
2135	35.5833	0.211778	0.233778	0.223556	0.183667	0.108889	0.197444	0.119556	0.130556	0.202778	0.141778	0.147778	0.184333	1.61333	1.50644	1.94422	1.45089	1.19444	1.47422	0.754889	1.29011	1.72278	1.45722	1.57878	1.58522
2140	35.6667	0.214333	0.231667	0.217667	0.184889	0.108778	0.199444	0.124	0.133333	0.201778	0.143333	0.149667	0.183667	1.61322	1.50856	1.93856	1.45011	1.19656	1.47089	0.752444	1.29111	1.72411	1.45711	1.58222	1.58422
2145	35.75	0.212889	0.229556	0.216778	0.184444	0.104667	0.201	0.124111	0.133111	0.204	0.144	0.148222	0.186111	1.608	1.50478	1.94289	1.44833	1.19489	1.46833	0.753556	1.28178	1.72344	1.46022	1.58133	1.58556
2150	35.8333	0.212833	0.223444	0.217778	0.184556	0.103222	0.204	0.125	0.132111	0.199	0.142444	0.147222	0.183111	1.60578	1.50456	1.94322	1.44656	1.19367	1.46933	0.742889	1.288	1.71889	1.45589	1.56967	1.58533
2155	35.9167	0.212889	0.218	0.218333	0.181667	0.105444	0.202	0.128444	0.132444	0.203111	0.143	0.15	0.186333	1.60267	1.50711	1.93544	1.449	1.18667	1.46856	0.744222	1.28656	1.71844	1.45244	1.57067	1.58411
2160	36	0.210389	0.216667	0.218889	0.182778	0.107889	0.203111	0.127778	0.135	0.204111	0.146	0.149667	0.184667	1.60144	1.50544	1.939	1.44567	1.18967	1.46811	0.739333	1.28878	1.71422	1.45478	1.57467	1.58611
2165	36.0833	0.211833	0.211556	0.217778	0.182	0.106889	0.205778	0.128333	0.136111	0.203889	0.148444	0.150333	0.185889	1.59811	1.51	1.94478	1.44667	1.19022	1.46756	0.739222	1.29278	1.71822	1.45289	1.57544	1.58622
2170	36.1667	0.210667	0.208556	0.216556	0.180222	0.108667	0.205667	0.129667	0.136222	0.201444	0.148778	0.149333	0.185556	1.59767	1.51	1.94322	1.44611	1.19033	1.46622	0.735444	1.29322	1.718	1.455	1.572	1.58344
2175	36.25	0.210056	0.206111	0.215667	0.179444	0.109444	0.207778	0.131667	0.136667	0.202556	0.149444	0.15	0.185667	1.59856	1.51267	1.94444	1.44678	1.18811	1.46622	0.721333	1.29	1.71622	1.45178	1.57689	1.58722
2180	36.3333	0.211611	0.202444	0.216111	0.178444	0.109778	0.209778	0.130889	0.136667	0.200444	0.148556	0.150333	0.182	1.59778	1.51133	1.94633	1.44578	1.18611	1.46633	0.719889	1.284	1.72144	1.45411	1.57733	1.58667
2185	36.4167	0.211056	0.198444	0.220222	0.178778	0.110647	0.207	0.13	0.135556	0.200111	0.146889	0.146778	0.181667	1.59333	1.51033	1.93722	1.44622	1.18544	1.46244	0.712556	1.28333	1.713	1.449	1.57411	1.581
2190	36.5	0.212	0.196778	0.218222	0.180111	0.110222	0.206556	0.134	0.137778	0.202556	0.152444	0.151444	0.185222	1.59344	1.51078	1.94233	1.44533	1.18533	1.466	0.708	1.28656	1.71589	1.45089	1.57822	1.584
2195	36.5833	0.213278	0.194	0.217778	0.181	0.113889	0.208	0.135556	0.137444	0.201111	0.149889	0.151778	0.182667	1.59256	1.51256	1.941	1.44378	1.18356	1.46456	0.711444	1.28633	1.71244	1.44844	1.57433	1.58256
2200	36.6667	0.215444	0.193333	0.216556	0.18	0.115333	0.208778	0.137889	0.140778	0.203556	0.152333	0.153444	0.184444	1.58722	1.50956	1.946	1.44478	1.18489	1.46578	0.713333	1.28478	1.71222	1.45311	1.571	1.58589
2205	36.75	0.216889	0.194111	0.218333	0.181778	0.117556	0.209111	0.138333	0.138889	0.202667	0.152889	0.151111	0.183889	1.587	1.51144	1.95	1.44378	1.18211	1.46644	0.713889	1.28933	1.71056	1.453	1.57178	1.586
2210	36.8333	0.220444	0.194333	0.218667	0.181556	0.116444	0.210556	0.141889	0.142222	0.206	0.154	0.151889	0.184444	1.58422	1.50789	1.94444	1.439	1.18289	1.46433	0.718667	1.28344	1.70633	1.45289	1.56711	1.58878
2215	36.9167	0.219833	0.193	0.216667	0.182444	0.118222	0.209333	0.142111	0.141889	0.203889	0.155444	0.155	0.186111	1.58522	1.51067	1.95056	1.441	1.18344	1.46189	0.707556	1.28344	1.713	1.45822	1.57478	1.59211
2220	37	0.224389	0.193444	0.22	0.182778	0.135556	0.212889	0.145778	0.144	0.205889	0.157889	0.156444	0.189333	1.58589	1.51067	1.94844	1.44011	1.18233	1.46378	0.705556	1.28489	1.70756	1.45611	1.57	1.588
2225	37.0833	0.225722	0.190111	0.218333	0.183444	0.120889	0.212	0.146778	0.141889	0.206111	0.157667	0.155667	0.186333	1.58378	1.50944	1.94867	1.43778	1.17967	1.45978	0.702	1.28344	1.70144	1.45311	1.56989	1.58822
2230	37.1667	0.227722	0.190778	0.220889	0.183	0.125667	0.211444	0.148556	0.142556	0.207222	0.16	0.158333	0.186222	1.583	1.50644	1.95256	1.43556	1.18044	1.46033	0.708778	1.28522	1.706	1.45467	1.57056	1.59322
2235	37.25	0.228667	0.190444	0.218778	0.179444	0.128	0.210333	0.150889	0.143111	0.205444	0.160556	0.157333	0.186889	1.57989	1.50367	1.94889	1.43022	1.17989	1.45822	0.713111	1.28289	1.70222	1.45411	1.56489	1.58756
2240	37.3333	0.230111	0.192111	0.217333	0.180556	0.123333	0.209444	0.152778	0.142556	0.206667	0.162111	0.158111	0.185667	1.58078	1.50378	1.94911	1.429	1.17822	1.45878	0.706222	1.27156	1.69833	1.45289	1.56422	1.59167
2245	37.4167	0.231389	0.188667	0.221556	0.179889	0.123222	0.209333	0.154222	0.141556	0.201556	0.160778	0.155444	0.188444	1.57778	1.50267	1.94978	1.43033	1.17778	1.46189	0.705889	1.27733	1.69478	1.44956	1.56167	1.58989
2250	37.5	0.233	0.193	0.223	0.182444	0.126889	0.212444	0.158444	0.148333	0.206667	0.166556	0.156556	0.190111	1.57511	1.50222	1.94744	1.42767	1.17678	1.45644	0.708222	1.27322	1.69956	1.45067	1.56389	1.58844
2255	37.5833	0.231833	0.189222	0.220222	0.180111	0.125333	0.210444	0.158111	0.143111	0.202444	0.162556	0.156778	0.187111	1.57367	1.49722	1.943	1.42189	1.176	1.45633	0.710111	1.27178	1.69033	1.45078	1.55411	1.58678
2260	37.6667	0.232056	0.191222	0.220444	0.179778	0.127556	0.213111	0.159667	0.143333	0.203889	0.163444	0.157889	0.187222	1.57456	1.49889	1.94744	1.42156	1.17267	1.44989	0.703889	1.26767	1.69333	1.44644	1.566	1.58878
2265	37.75	0.233333	0.191222	0.225	0.180556	0.128889	0.215222	0.164	0.147222	0.206667	0.168222	0.158444	0.192	1.574	1.49856	1.94678	1.42533	1.174	1.45333	0.703444	1.27844	1.69289	1.44733	1.567	1.59156
2270	37.8333	0.231056	0.189333	0.225556	0.179444	0.130556	0.214333	0.165222	0.145889	0.205111	0.168556	0.157222	0.190889	1.57	1.49433	1.94844	1.42256	1.17144	1.45489	0.705889	1.28222	1.69033	1.445	1.56011	1.58967
2275	37.9167	0.230278	0.190111	0.233667	0.181222	0.131778	0.218	0.166	0.142444	0.204889	0.167556	0.155444	0.186778	1.57211	1.49733	1.94556	1.42333	1.16656	1.45011	0.698667	1.287	1.68978	1.44411	1.56833	1.59067
2280	38	0.230889	0.189111	0.225889	0.180556	0.132778	0.217222	0.165111	0.144333	0.204556	0.168778	0.159333	0.189667	1.56978	1.49611	1.93922	1.42533	1.16744	1.44989	0.7	1.28356	1.686	1.44422	1.565	1.58878
2285	38.0833	0.230611	0.189667	0.225333	0.180444	0.136444	0.217667	0.169889	0.145444	0.205889	0.170222	0.162444	0.190111	1.56878	1.49567	1.93667	1.42433	1.16756	1.44978	0.698444	1.28667	1.68433	1.44611	1.56	1.59022
2290	38.1667	0.232278	0.187333	0.228556	0.180333	0.134667	0.220111	0.169	0.144111	0.204667	0.169333	0.159444	0.190444	1.57122	1.49467	1.945	1.42522	1.16689	1.44911	0.696222	1.28722	1.683	1.443	1.55878	1.58578
2295	38.25	0.232222	0.187444	0.229778	0.180222	0.136556	0.219778	0.171111	0.145333	0.205111	0.168111	0.162333	0.188222	1.567	1.49556	1.94056	1.42356	1.16467	1.45111	0.697	1.28667	1.68311	1.44144	1.55767	1.59033
2300	38.3333	0.233278	0.187556	0.226333	0.182556	0.138	0.225556	0.174333	0.148	0.202111	0.168667	0.161	0.188556	1.56611	1.49833	1.942	1.42467	1.16578	1.45011	0.699556	1.28756	1.68511	1.44267	1.55344	1.59222
2305	38.4167	0.231833	0.185667	0.229222	0.183667	0.138444	0.222556	0.172222	0.148	0.206	0.167889	0.163	0.190111	1.56956	1.49856	1.94244	1.42778	1.16678	1.44867	0.691778	1.28833	1.68744	1.44222	1.56178	1.59322
2310	38.5	0.235167	0.185889	0.229	0.184222	0.141889	0.225667	0.176667	0.145222	0.205889	0.169667	0.163111	0.188111	1.56778	1.49933	1.94822	1.428	1.16344	1.44878	0.688	1.28544	1.68556	1.44122	1.56022	1.58833
2315	38.5833	0.233167	0.184222	0.228111	0.182889	0.142556	0.225556	0.175889	0.146	0.204667	0.168778	0.160333	0.187111	1.57067	1.501	1.95189	1.43122	1.16289	1.44956	0.682	1.28856	1.68356	1.44322	1.56178	1.59333
2320	38.6667	0.235278	0.185667	0.228222	0.185444	0.144556	0.231444	0.181889	0.150333	0.205556	0.17	0.166333	0.190556	1.56389	1.49422	1.946	1.42844	1.16078	1.45056	0.686556	1.28689	1.68067	1.44089	1.55367	1.594
2325	38.75	0.235778	0.184333	0.228667	0.183222	0.144889	0.229889	0.181778	0.150333	0.206	0.172222	0.165667	0.191444	1.56422	1.49744	1.94844	1.42744	1.159	1.44989	0.689222	1.28878	1.68133	1.43956	1.55422	1.59311
2330	38.8333	0.235111	0.182222	0.225333	0.182889	0.146333	0.231889	0.182889	0.148667	0.202333	0.168778	0.162778	0.19	1.56189	1.49533	1.93611	1.42622	1.15889	1.44689	0.689	1.28444	1.67578	1.43422	1.55111	1.591
2335	38.9167	0.236167	0.183111	0.227	0.189	0.151222	0.236222	0.190111	0.155889	0.207111	0.174778	0.167556	0.191556	1.55922	1.495	1.94033	1.42	1.155	1.44422	0.681556	1.27867	1.68022	1.43922	1.55211	1.59011
2340	39	0.234556	0.180778	0.223778	0.185111	0.152889	0.233444	0.190111	0.155222	0.204889	0.173222	0.165222	0.190111	1.55878	1.49533	1.94056	1.42444	1.15556	1.443	0.684222	1.28078	1.68322	1.44133	1.55944	1.59111
2345	39.0833	0.235167	0.180444	0.225667	0.187	0.152444	0.235222	0.193	0.155444	0.205333	0.175	0.166778	0.189111	1.55611	1.49622	1.94522	1.42489	1.15556	1.44567	0.685333	1.28467	1.68689	1.43989	1.55589	1.59156
2350	39.1667	0.234	0.176222	0.220444	0.187889	0.153444	0.237667	0.195778	0.157333	0.204778	0.177222	0.168889	0.193889	1.56022	1.49678	1.94544	1.42233	1.15589	1.44533	0.680778	1.28511	1.68744	1.43656	1.55267	1.59356
2355	39.25	0.229111	0.173556	0.222444	0.184	0.154667	0.235667	0.194778	0.150556	0.199111	0.174778	0.168222	0.188444	1.55578	1.49089	1.942	1.41878	1.15644	1.44156	0.678222	1.27867	1.687	1.433	1.55178	1.59222
2360	39.3333	0.231611	0.175111	0.222889	0.186889	0.155333	0.236667	0.202778	0.157333	0.202667	0.179889	0.170778	0.190667	1.55344	1.49033	1.94133	1.41589	1.15533	1.44056	0.688333	1.28411	1.68422	1.43278	1.54778	1.59222
2365	39.4167	0.228556	0.174444	0.22	0.183556	0.160222	0.235778	0.201333	0.157111	0.198889	0.178111	0.170667	0.192222	1.55911	1.49578	1.94278	1.42067	1.15278	1.43756	0.679778	1.28189	1.68844	1.43456	1.55544	1.59211
2370	39.5	0.225222	0.172556	0.221778	0.183889	0.162111	0.237778	0.205889	0.157111	0.201	0.179	0.169222	0.190778	1.55722	1.49567	1.94833	1.41867	1.15278	1.44111	0.678222	1.279	1.68856	1.43833	1.55489	1.59678
2375	39.5833	0.220444	0.171333	0.218444	0.183778	0.163222	0.240667	0.207556	0.157	0.201333	0.182444	0.171222	0.192889	1.55311	1.49556	1.94133	1.42067	1.15011	1.44311	0.703444	1.28611	1.68856	1.43322	1.55022	1.59311
2380	39.6667	0.218167	0.171778	0.217444	0.182111	0.166889	0.236444	0.211667	0.158333	0.202667	0.183222	0.173111	0.192	1.55644	1.49678	1.94511	1.42089	1.15244	1.44011	0.693333	1.29178	1.68867	1.43444	1.54967	1.59633
2385	39.75	0.213611	0.171667	0.214889	0.181333	0.165111	0.230778	0.212667	0.156889	0.197444	0.180556	0.172778	0.191889	1.55389	1.49378	1.94389	1.41756	1.15289	1.44233	0.683	1.28478	1.69022	1.43167	1.54833	1.59478
2390	39.8333	0.211667	0.170889	0.213778	0.181	0.166778	0.233222	0.212889	0.160778	0.198889	0.182667	0.171111	0.193556	1.55044	1.49511	1.93967	1.41867	1.15067	1.437	0.676111	1.28856	1.68822	1.43033	1.55433	1.59211
2395	39.9167	0.210278	0.172333	0.214667	0.180222	0.169889	0.235222	0.215778	0.160444	0.199667	0.183889	0.172444	0.192667	1.55156	1.492	1.938	1.41889	1.14767	1.439	0.676556	1.291	1.68578	1.43133	1.54911	1.59078

## Sheet: fig. 3a
Strain	TB34 EOP values			T7 EOP values
	1	2	3	1	2	3
pBrxXLSty	0.032	0.014	0.04	1	1.74	1.33
ΔbrxA	0.84	0.54	0.94	0.8	0.78	0.62
ΔbrxB	0.82	0.76	0.9	0.24	1.02	1.22
ΔbrxC	0.9	0.7	0.97	1.06	1.3	0.81
ΔpglX	0.7816	1.17742	0.801801	0.45	1	0.64
ΔpglZ	0.22	0.57	0.43	0.35	0.78	0.55
ΔbrxL	9.5e-06	6.90722e-06	1.64706e-05	0.57	1.57	0.69
ΔariA	0.0049	0.0063	0.0075	1.22	0.62	0.88
ΔariB	0.0045	0.017	0.012	0.87	0.83	0.9
ΔariAΔariB	0.0011	0.0045	0.016	0.75	0.83	0.71

## Sheet: fig. 5a
Construct	EOP
	1	2	3
pBrxXLSty-ΔPARIS	0.0011	0.0045	0.016
pBrxXLSty-ΔPARIS pBAD30-ocr	1.75	1.06	1.033
pBrxXLSty-ΔPARIS pBAD30-gp5	0.79	1.43	1.22

## Sheet: fig. 8a
		Trib			TB34
		1	2	3	1	2	3
	pBrxXLSty	1.03	1.22	1.32	0.032	0.014	0.04
	pBrxXLSty-ΔpglX + pBAD30-pglX	0.806	0.69	0.76	0.086	0.218	0.054
	pBrxXLSty-ΔpglX + pBAD30-pglX(mut.3)	0.021	0.0057	0.27	0.121147	0.245	0.055
	pBrxXLSty(pglX mut.3)	0.00321	0.022	0.103	0.0106	0.07	0.227

## Sheet: Supp. fig. 4a
Phage	EOP pBrxXLSty						pBrxXLSty-ΔariAΔariB						pBrxXLSty-ΔbrxL
	Rep 1	Rep 2	Rep 3	Rep 4	Rep 5	Rep 6	Rep 1	Rep 2	Rep 3	Rep 4	Rep 5	Rep 6	Rep 1	Rep 2	Rep 3	Rep 4	Rep 5
Alma	0.003505	0.003711	0.080165	0.012178	0.029753	0.029231	0.001967	0.004719	0.012353				0.000388	1.04e-06	0.000402	0.00029
Bam	0.506579	1.33333	0.484848	1.91304			0.744444	0.378788	0.66087				0.757576	2.70833	1.73516	1.65323
Baz	0.889655	1.17251	1.98077				2.02299	0.441441	3.77419	-			1.37931	0.504505	2.12903
BB1	0.0881818	0.0904762	0.0564103	0.195556			6.81818e-08	2.38095e-08	4.2735e-08	3.7037e-08			0.362963	0.245652	0.255319	0.214286
CS16	0.85	0.0257143	0.0256198	0.0777778	0.018	0.0154348	0.0766667	0.072973	0.0354949				0.0111667	0.0160811	0.0163823
Jura	1.13818	2.46808	2.68293				1.88235	1.14894	2.43902				3.88235	0.909574	1.04878
Mak	0.621429	0.884615	0.763636	0.849315			0.542857	0.625	0.663636	0.849315			1.67123	7.87097	1.76923
Mav	0.16	0.12	0.17				0.233083	0.0113372	0.0376068				0.0781955	0.00125	0.0950855
Paula	0.176923	0.156482	0.221983				0.0252941	0.0630769	0.323024	-			0.000606383	1.70455e-06	0.000510769
Sip	0.0193893	0.0383495	0.03875	0.0529412	0.00854839		0.00167939	0.0529126	0.00607843	0.00967742			6.94656e-06	1.45631e-05	4e-05	0.000576471	1.1129e-05
TB34	0.014	0.0045	0.032	0.044	0.0064	0.070786	0.0011	0.0045	0.016	0.021	0.0097	0.014	9.5e-06	6.91e-06	1.65e-05
Trib	1.03191	1.22302	1.31944				0.638298	1.18705	1				1.03191	0.366906	0.708333

## Sheet: Supp. fig. 4c
Phage	EOP WT/ΔBREX			EOP ΔbrxL/ΔBREX
SCW1	0.000167421	0.000422764	0.000408088	0.000841629	0.000626016	0.000658088
SCW2	0.977011	0.557823	1.25455	0.209195	0.306122	0.363636
SCW3	0.108889	0.284483	0.152439	0.135556	0.162069	0.176829
SCW4	1.08621	1.28169	1.08411	0.965517	0.457746	0.785047
SCW5	0.903226	1.04082	0.584906	0.83871	1.30612	1.15094

## Sheet: Supp. fig. 7
Samples		Luminescence (A.U.)
SAH standard (μM)	500	863131	904774	857368
	250	771362	787006	716423
	125	455983	522354	450284
	62.5	399496	446343	373836
	31.25	406175	413922	429106
	0	308225	463996	389036
	PglX PglZ BrxB
Purified protein	+ + +	240998	244850	242003
	+ + -	300396	321858	277864
	+ - +	255686	252301	257016
	+ - -	320742	286018	328679
	- + +	359892	307557	367102

## Sheet: Supp. fig. 8
Construct	EOP
pBrxXLSty-ΔpglX	0.7816	1.17742	0.801801
pBrxXLSty-ΔpglX pBAD30-ocr	2.02	0.42	1.22
pBrxXLSty-ΔpglX pBAD30-gp5	1.29	1.22	0.66

## Sheet: Supp. fig. 9a
PglX			Ocr			PglX + Ocr
Retention volume (ml)	Absorbance at 280 nM (mAU)		Retention volume (ml)	Absorbance at 280 nM (mAU)		Retention volume (ml)	Absorbance at 280 nM (mAU)
-0.007335	-0.000585		-0.007162	0.002009		-0.007301	-0.000131
-0.00671	-0.000916		-0.005912	0.003622		-0.006676	-0.000354
-0.006085	-0.001135		-0.004662	0.005423		-0.006051	-0.000497
-0.00546	-0.00131		-0.003412	0.007391		-0.005427	-0.000324
-0.004835	-0.00127		-0.002163	0.010519		-0.004802	-0.000124
-0.00421	-0.001231		-0.000913	0.013778		-0.004177	2.7e-05
-0.003585	-0.001191		0.000337	0.017293		-0.003552	0.000139
-0.002961	-0.001135		0.001587	0.021455		-0.002927	0.000197
-0.002336	-0.001129		0.002837	0.026257		-0.002302	0.000186
-0.001711	-0.001171		0.004087	0.030542		-0.001677	0.000342
-0.001086	-0.001434		0.005337	0.03425		-0.001052	0.000814
-0.000461	-0.001834		0.006586	0.038233		-0.000427	0.001827
0.000164	-0.002271		0.007836	0.043109		0.000198	0.002763
0.000789	-0.002749		0.009086	0.049103		0.000823	0.003401
0.001414	-0.003418		0.010336	0.057426		0.001448	0.004431
0.002039	-0.004067		0.011586	0.0672		0.002072	0.005533
0.002664	-0.00468		0.012836	0.076168		0.002697	0.006654
0.003289	-0.005221		0.014086	0.084157		0.003322	0.007899
0.003914	-0.005442		0.015336	0.091683		0.003947	0.00957
0.004539	-0.005293		0.016585	0.09804		0.004572	0.011697
0.005163	-0.005181		0.017835	0.103236		0.005197	0.013883
0.005788	-0.005079		0.019085	0.106654		0.005822	0.016125
0.006413	-0.005117		0.020335	0.109177		0.006447	0.018438
0.007038	-0.005345		0.021585	0.111062		0.007072	0.021193
0.007663	-0.005313		0.022835	0.112092		0.007697	0.024118
0.008288	-0.005072		0.024085	0.112984		0.008322	0.02706
0.008913	-0.004798		0.025334	0.113802		0.008947	0.029911
0.009538	-0.00436		0.026584	0.114106		0.009571	0.032671
0.010163	-0.003835		0.027834	0.113034		0.010196	0.035714
0.010788	-0.00346		0.029084	0.111102		0.010821	0.03884
0.011413	-0.003172		0.030334	0.109483		0.011446	0.041946
0.012038	-0.002906		0.031584	0.108071		0.012071	0.045321
0.012663	-0.002781		0.032834	0.104939		0.012696	0.048945
0.013287	-0.00271		0.034084	0.099858		0.013321	0.052943
0.013912	-0.002622		0.035333	0.095394		0.013946	0.056962
0.014537	-0.002527		0.036583	0.092433		0.014571	0.060882
0.015162	-0.002375		0.037833	0.089514		0.015196	0.064537
0.015787	-0.002067		0.039083	0.084911		0.015821	0.067995
0.016412	-0.001751		0.040333	0.078301		0.016446	0.07134
0.017037	-0.001552		0.041583	0.069478		0.01707	0.074658
0.017662	-0.001389		0.042833	0.058389		0.017695	0.078075
0.018287	-0.001373		0.044082	0.047778		0.01832	0.081577
0.018912	-0.001507		0.045332	0.038351		0.018945	0.084132
0.019537	-0.001611		0.046582	0.029632		0.01957	0.08663
0.020162	-0.001587		0.047832	0.021363		0.020195	0.08909
0.020786	-0.001523		0.049082	0.012204		0.02082	0.091771
0.021411	-0.001243		0.050332	0.004118		0.021445	0.094793
0.022036	-0.000825		0.051582	-0.00316		0.02207	0.09837
0.022661	-0.000415		0.052832	-0.010065		0.022695	0.101974
0.023286	-2.7e-05		0.054081	-0.016577		0.02332	0.10557
0.023911	0.000344		0.055331	-0.023556		0.023945	0.108783
0.024536	0.000545		0.056581	-0.031279		0.024569	0.111598
0.025161	0.000688		0.057831	-0.040114		0.025194	0.114157
0.025786	0.000802		0.059081	-0.047943		0.025819	0.116745
0.026411	0.000906		0.060331	-0.054807		0.026444	0.119384
0.027036	0.001026		0.061581	-0.06208		0.027069	0.122086
0.027661	0.001195		0.06283	-0.070428		0.027694	0.124755
0.028286	0.001404		0.06408	-0.078916		0.028319	0.127432
0.02891	0.001729		0.06533	-0.085979		0.028944	0.130129
0.029535	0.002091		0.06658	-0.092677		0.029569	0.13243
0.03016	0.002495		0.06783	-0.100731		0.030194	0.134544
0.030785	0.002928		0.06908	-0.11061		0.030819	0.136594
0.03141	0.003353		0.07033	-0.120813		0.031444	0.138637
0.032035	0.003745		0.07158	-0.129298		0.032068	0.140613
0.03266	0.004126		0.072829	-0.13646		0.032693	0.142008
0.033285	0.004458		0.074079	-0.14311		0.033318	0.142829
0.03391	0.004776		0.075329	-0.149868		0.033943	0.14336
0.034535	0.005047		0.076579	-0.157069		0.034568	0.143878
0.03516	0.005255		0.077829	-0.165008		0.035193	0.14397
0.035785	0.005479		0.079079	-0.172696		0.035818	0.143603
0.03641	0.005743		0.080329	-0.17854		0.036443	0.143237
0.037034	0.006016		0.081579	-0.183721		0.037068	0.142873
0.037659	0.006282		0.082828	-0.189165		0.037693	0.142512
0.038284	0.006541		0.084078	-0.195168		0.038318	0.141705
0.038909	0.00646		0.085328	-0.200967		0.038943	0.140847
0.039534	0.006193		0.086578	-0.206282		0.039567	0.14016
0.040159	0.005897		0.087828	-0.210813		0.040192	0.139483
0.040784	0.005754		0.089078	-0.214101		0.040817	0.138761
0.041409	0.005657		0.090328	-0.217638		0.041442	0.137726
0.042034	0.005734		0.091577	-0.221357		0.042067	0.136792
0.042659	0.005882		0.092827	-0.224937		0.042692	0.135903
0.043284	0.006023		0.094077	-0.22807		0.043317	0.135018
0.043909	0.006031		0.095327	-0.231385		0.043942	0.133908
0.044534	0.006001		0.096577	-0.237237		0.044567	0.132418
0.045158	0.005953		0.097827	-0.242721		0.045192	0.130609
0.045783	0.005899		0.099077	-0.244921		0.045817	0.128723
0.046408	0.005842		0.100327	-0.245754		0.046442	0.126785
0.047033	0.005775		0.101576	-0.247633		0.047066	0.124979
0.047658	0.005752		0.102826	-0.250135		0.047691	0.123312
0.048283	0.005849		0.104076	-0.252466		0.048316	0.121788
0.048908	0.005976		0.105326	-0.254136		0.048941	0.1203
0.049533	0.006117		0.106576	-0.255058		0.049566	0.118802
0.050158	0.006262		0.107826	-0.255124		0.050191	0.118182
0.050783	0.006342		0.109076	-0.254815		0.050816	0.117566
0.051408	0.006303		0.110325	-0.255092		0.051441	0.116546
0.052033	0.006196		0.111575	-0.255289		0.052066	0.115457
0.052658	0.005852		0.112825	-0.254773		0.052691	0.114055
0.053282	0.005402		0.114075	-0.252682		0.053316	0.112142
0.053907	0.004981		0.115325	-0.24979		0.053941	0.11019
0.054532	0.004578		0.116575	-0.246037		0.054565	0.108292
0.055157	0.004134		0.117825	-0.240969		0.05519	0.106392
0.055782	0.003565		0.119075	-0.234782		0.055815	0.104863
0.056407	0.002951		0.120324	-0.226689		0.05644	0.103569
0.057032	0.002364		0.121574	-0.218053		0.057065	0.102243
0.057657	0.00179		0.122824	-0.208632		0.05769	0.100906
0.058282	0.001267		0.124074	-0.19824		0.058315	0.099573
0.058907	0.000789		0.125324	-0.186288		0.05894	0.098237
0.059532	0.000296		0.126574	-0.17234		0.059565	0.096807
0.060157	-0.000308		0.127824	-0.158315		0.06019	0.09521
0.060782	-0.000938		0.129073	-0.143221		0.060815	0.093589
0.061406	-0.001399		0.130323	-0.127626		0.06144	0.092013
0.062031	-0.001793		0.131573	-0.111168		0.062064	0.090517
0.062656	-0.002171		0.132823	-0.093297		0.062689	0.08905
0.063281	-0.002516		0.134073	-0.074911		0.063314	0.087612
0.063906	-0.002936		0.135323	-0.055043		0.063939	0.086163
0.064531	-0.003521		0.136573	-0.035267		0.064564	0.08523
0.065156	-0.004159		0.137823	-0.013769		0.065189	0.084587
0.065781	-0.004753		0.139072	0.009326		0.065814	0.084022
0.066406	-0.005287		0.140322	0.033235		0.066439	0.083467
0.067031	-0.005702		0.141572	0.058596		0.067064	0.082907
0.067656	-0.006051		0.142822	0.081907		0.067689	0.082312
0.068281	-0.006389		0.144072	0.106234		0.068314	0.081688
0.068905	-0.006721		0.145322	0.131525		0.068939	0.081022
0.06953	-0.006993		0.146572	0.157507		0.069563	0.080347
0.070155	-0.007022		0.147821	0.184182		0.070188	0.07958
0.07078	-0.006962		0.149071	0.210283		0.070813	0.078637
0.071405	-0.006901		0.150321	0.237997		0.071438	0.077674
0.07203	-0.006983		0.151571	0.265383		0.072063	0.076699
0.072655	-0.007051		0.152821	0.294571		0.072688	0.075716
0.07328	-0.00702		0.154071	0.325802		0.073313	0.074614
0.073905	-0.006961		0.155321	0.357695		0.073938	0.073455
0.07453	-0.006888		0.156571	0.390533		0.074563	0.072164
0.075155	-0.006691		0.15782	0.422425		0.075188	0.070857
0.07578	-0.006521		0.15907	0.4557		0.075813	0.069601
0.076405	-0.006388		0.16032	0.488829		0.076438	0.068693
0.077029	-0.006259		0.16157	0.523671		0.077062	0.067875
0.077654	-0.006125		0.16282	0.559682		0.077687	0.067121
0.078279	-0.005934		0.16407	0.596104		0.078312	0.066384
0.078904	-0.005531		0.16532	0.634283		0.078937	0.065632
0.079529	-0.005055		0.16657	0.672048		0.079562	0.064744
0.080154	-0.004584		0.167819	0.711986		0.080187	0.063798
0.080779	-0.00413		0.169069	0.751152		0.080812	0.062819
0.081404	-0.003671		0.170319	0.793174		0.081437	0.061829
0.082029	-0.003198		0.171569	0.837108		0.082062	0.061005
0.082654	-0.00273		0.172819	0.880726		0.082687	0.060591
0.083279	-0.002231		0.174069	0.926697		0.083312	0.060099
0.083904	-0.001488		0.175319	0.972916		0.083937	0.059568
0.084529	-0.000673		0.176568	1.02233		0.084561	0.059036
0.085153	0.000125		0.177818	1.07268		0.085186	0.058453
0.085778	0.000918		0.179068	1.12272		0.085811	0.057848
0.086403	0.001752		0.180318	1.17321		0.086436	0.05744
0.087028	0.002711		0.181568	1.22177		0.087061	0.057062
0.087653	0.00329		0.182818	1.27304		0.087686	0.056686
0.088278	0.003635		0.184068	1.32224		0.088311	0.056366
0.088903	0.00396		0.185318	1.36937		0.088936	0.055952
0.089528	0.004231		0.186567	1.4153		0.089561	0.055418
0.090153	0.004608		0.187817	1.46168		0.090186	0.054871
0.090778	0.005392		0.189067	1.50977		0.090811	0.054417
0.091403	0.006319		0.190317	1.55685		0.091436	0.054126
0.092028	0.007227		0.191567	1.60599		0.09206	0.053902
0.092653	0.007967		0.192817	1.65311		0.092685	0.053705
0.093277	0.008536		0.194067	1.6983		0.09331	0.053511
0.093902	0.008994		0.195316	1.74078		0.093935	0.053281
0.094527	0.009425		0.196566	1.77918		0.09456	0.05292
0.095152	0.009943		0.197816	1.81992		0.095185	0.052141
0.095777	0.010627		0.199066	1.86121		0.09581	0.051352
0.096402	0.011573		0.200316	1.90112		0.096435	0.050521
0.097027	0.012808		0.201566	1.9366		0.09706	0.049779
0.097652	0.013934		0.202816	1.96804		0.097685	0.049139
0.098277	0.014593		0.204066	1.99744		0.09831	0.048689
0.098902	0.014946		0.205315	2.02408		0.098935	0.048271
0.099527	0.015084		0.206565	2.04935		0.099559	0.04781
0.100152	0.015158		0.207815	2.07111		0.100184	0.047326
0.100777	0.015668		0.209065	2.09108		0.100809	0.046846
0.101401	0.01627		0.210315	2.1104		0.101434	0.046376
0.102026	0.01683		0.211565	2.12688		0.102059	0.045867
0.102651	0.017283		0.212815	2.14006		0.102684	0.04531
0.103276	0.017632		0.214064	2.14914		0.103309	0.044753
0.103901	0.01793		0.215314	2.15612		0.103934	0.04426
0.104526	0.018228		0.216564	2.1624		0.104559	0.043882
0.105151	0.018567		0.217814	2.16582		0.105184	0.043614
0.105776	0.019039		0.219064	2.16559		0.105809	0.043425
0.106401	0.019688		0.220314	2.1609		0.106434	0.043226
0.107026	0.020427		0.221564	2.15223		0.107058	0.042973
0.107651	0.021145		0.222814	2.14036		0.107683	0.042747
0.108276	0.021736		0.224063	2.12882		0.108308	0.042721
0.108901	0.02204		0.225313	2.11792		0.108933	0.042822
0.109525	0.022075		0.226563	2.10561		0.109558	0.042946
0.11015	0.022051		0.227813	2.09125		0.110183	0.043108
0.110775	0.022022		0.229063	2.07206		0.110808	0.043299
0.1114	0.02198		0.230313	2.04948		0.111433	0.043516
0.112025	0.021914		0.231563	2.02667		0.112058	0.043742
0.11265	0.021815		0.232812	2.00346		0.112683	0.044048
0.113275	0.021713		0.234062	1.98058		0.113308	0.044446
0.1139	0.021623		0.235312	1.95644		0.113933	0.045068
0.114525	0.021583		0.236562	1.93143		0.114557	0.045901
0.11515	0.021662		0.237812	1.90546		0.115182	0.046716
0.115775	0.021891		0.239062	1.87849		0.115807	0.047405
0.1164	0.022121		0.240312	1.85053		0.116432	0.048515
0.117024	0.022559		0.241562	1.82206		0.117057	0.052219
0.117649	0.023431		0.242811	1.79565		0.117682	0.057811
0.118274	0.024342		0.244061	1.76908		0.118307	0.063485
0.118899	0.025254		0.245311	1.74168		0.118932	0.069288
0.119524	0.026097		0.246561	1.71443		0.119557	0.074021
0.120149	0.02662		0.247811	1.68704		0.120182	0.076647
0.120774	0.02685		0.249061	1.6627		0.120807	0.078325
0.121399	0.027141		0.250311	1.63898		0.121432	0.079976
0.122024	0.027452		0.251561	1.61514		0.122056	0.081598
0.122649	0.02782		0.25281	1.59115		0.122681	0.0834
0.123274	0.028316		0.25406	1.56641		0.123306	0.085397
0.123899	0.028793		0.25531	1.54012		0.123931	0.087459
0.124524	0.029153		0.25656	1.513		0.124556	0.089659
0.125148	0.029514		0.25781	1.4872		0.125181	0.091983
0.125773	0.029836		0.25906	1.46248		0.125806	0.094573
0.126398	0.030088		0.26031	1.44013		0.126431	0.0973
0.127023	0.030287		0.261559	1.41916		0.127056	0.099993
0.127648	0.030442		0.262809	1.39786		0.127681	0.102648
0.128273	0.030668		0.264059	1.37669		0.128306	0.105396
0.128898	0.0311		0.265309	1.35552		0.128931	0.108363
0.129523	0.031672		0.266559	1.33587		0.129555	0.111397
0.130148	0.032231		0.267809	1.31684		0.13018	0.114492
0.130773	0.032789		0.269059	1.29854		0.130805	0.117608
0.131398	0.033079		0.270309	1.28019		0.13143	0.121167
0.132023	0.032965		0.271558	1.26074		0.132055	0.125205
0.132648	0.032754		0.272808	1.24103		0.13268	0.129344
0.133272	0.03253		0.274058	1.222		0.133305	0.133539
0.133897	0.032315		0.275308	1.20551		0.13393	0.137754
0.134522	0.032143		0.276558	1.18925		0.134555	0.142638
0.135147	0.031924		0.277808	1.17262		0.13518	0.14789
0.135772	0.031517		0.279058	1.15601		0.135805	0.153079
0.136397	0.031008		0.280307	1.13985		0.13643	0.158134
0.137022	0.030412		0.281557	1.12622		0.137054	0.163525
0.137647	0.029655		0.282807	1.11458		0.137679	0.169632
0.138272	0.028951		0.284057	1.10514		0.138304	0.17603
0.138897	0.028461		0.285307	1.09595		0.138929	0.182332
0.139522	0.028057		0.286557	1.08648		0.139554	0.188377
0.140147	0.027822		0.287807	1.07714		0.140179	0.195064
0.140772	0.027807		0.289057	1.06792		0.140804	0.202524
0.141396	0.027782		0.290306	1.05824		0.141429	0.210184
0.142021	0.027698		0.291556	1.04723		0.142054	0.21782
0.142646	0.027608		0.292806	1.03749		0.142679	0.225453
0.143271	0.027542		0.294056	1.02838		0.143304	0.233239
0.143896	0.027509		0.295306	1.01939		0.143929	0.241088
0.144521	0.027527		0.296556	1.0108		0.144553	0.248946
0.145146	0.027579		0.297806	1.00234		0.145178	0.256444
0.145771	0.027602		0.299055	0.993971		0.145803	0.264116
0.146396	0.027477		0.300305	0.983974		0.146428	0.27284
0.147021	0.027709		0.301555	0.974683		0.147053	0.281877
0.147646	0.029025		0.302805	0.969068		0.147678	0.290179
0.148271	0.030902		0.304055	0.96463		0.148303	0.295298
0.148896	0.032786		0.305305	0.959217		0.148928	0.299778
0.14952	0.034671		0.306555	0.952554		0.149553	0.304875
0.150145	0.036729		0.307805	0.946816		0.150178	0.310069
0.15077	0.038978		0.309054	0.941396		0.150803	0.316863
0.151395	0.041293		0.310304	0.935858		0.151428	0.325543
0.15202	0.043564		0.311554	0.930175		0.152052	0.335414
0.152645	0.04578		0.312804	0.923795		0.152677	0.345388
0.15327	0.048021		0.314054	0.916033		0.153302	0.355607
0.153895	0.050284		0.315304	0.907056		0.153927	0.366344
0.15452	0.052545		0.316554	0.898599		0.154552	0.377569
0.155145	0.054926		0.317803	0.890489		0.155177	0.389806
0.15577	0.057616		0.319053	0.882225		0.155802	0.402943
0.156395	0.060898		0.320303	0.873832		0.156427	0.416103
0.15702	0.064337		0.321553	0.865691		0.157052	0.429088
0.157644	0.067618		0.322803	0.85827		0.157677	0.442462
0.158269	0.0709		0.324053	0.85024		0.158302	0.457102
0.158894	0.07475		0.325303	0.842205		0.158927	0.472272
0.159519	0.079974		0.326553	0.833952		0.159551	0.487343
0.160144	0.085694		0.327802	0.825407		0.160176	0.502255
0.160769	0.09142		0.329052	0.816293		0.160801	0.517941
0.161394	0.097184		0.330302	0.806954		0.161426	0.534961
0.162019	0.103156		0.331552	0.79898		0.162051	0.552246
0.162644	0.109607		0.332802	0.791117		0.162676	0.569174
0.163269	0.116063		0.334052	0.781325		0.163301	0.585621
0.163894	0.122512		0.335302	0.7701		0.163926	0.603952
0.164519	0.129245		0.336551	0.758962		0.164551	0.624504
0.165143	0.136837		0.337801	0.748071		0.165176	0.645073
0.165768	0.145029		0.339051	0.737225		0.165801	0.665147
0.166393	0.153274		0.340301	0.727055		0.166426	0.685203
0.167018	0.161706		0.341551	0.716833		0.16705	0.707042
0.167643	0.170772		0.342801	0.707038		0.167675	0.730036
0.168268	0.181065		0.344051	0.697231		0.1683	0.752716
0.168893	0.191676		0.345301	0.687635		0.168925	0.774729
0.169518	0.202189		0.34655	0.679533		0.16955	0.797284
0.170143	0.212501		0.3478	0.672271		0.170175	0.821168
0.170768	0.224495		0.34905	0.664788		0.1708	0.845478
0.171393	0.240254		0.3503	0.655557		0.171425	0.869337
0.172018	0.256501		0.35155	0.645811		0.17205	0.892292
0.172643	0.272683		0.3528	0.636244		0.172675	0.917143
0.173267	0.289126		0.35405	0.627301		0.1733	0.944418
0.173892	0.308464		0.3553	0.618846		0.173925	0.971873
0.174517	0.332155		0.356549	0.610463		0.174549	0.999011
0.175142	0.355845		0.357799	0.602314		0.175174	1.0265
0.175767	0.37939		0.359049	0.59407		0.175799	1.0556
0.176392	0.404103		0.360299	0.586185		0.176424	1.08578
0.177017	0.432852		0.361549	0.57824		0.177049	1.11574
0.177642	0.464689		0.362799	0.570033		0.177674	1.1448
0.178267	0.496196		0.364049	0.562372		0.178299	1.17422
0.178892	0.526709		0.365298	0.555125		0.178924	1.20513
0.179517	0.558738		0.366548	0.548236		0.179549	1.2368
0.180142	0.595502		0.367798	0.541411		0.180174	1.268
0.180767	0.634048		0.369048	0.534869		0.180799	1.29861
0.181391	0.672231		0.370298	0.52786		0.181424	1.32989
0.182016	0.710493		0.371548	0.520319		0.182048	1.36164
0.182641	0.752753		0.372798	0.513032		0.182673	1.39289
0.183266	0.799922		0.374048	0.505949		0.183298	1.42324
0.183891	0.846911		0.375297	0.499223		0.183923	1.45326
0.184516	0.893925		0.376547	0.49247		0.184548	1.48606
0.185141	0.942853		0.377797	0.484902		0.185173	1.52076
0.185766	0.996278		0.379047	0.476503		0.185798	1.55524
0.186391	1.05261		0.380297	0.468395		0.186423	1.58858
0.187016	1.10873		0.381547	0.46172		0.187048	1.62128
0.187641	1.16401		0.382797	0.455379		0.187673	1.65399
0.188266	1.22041		0.384046	0.448731		0.188298	1.68675
0.188891	1.28262		0.385296	0.441481		0.188923	1.71865
0.189515	1.34976		0.386546	0.43467		0.189547	1.74928
0.19014	1.41695		0.387796	0.428936		0.190172	1.78053
0.190765	1.48314		0.389046	0.42356		0.190797	1.81286
0.19139	1.55216		0.390296	0.418018		0.191422	1.84555
0.192015	1.62608		0.391546	0.41224		0.192047	1.87691
0.19264	1.70156		0.392796	0.407329		0.192672	1.90707
0.193265	1.77663		0.394045	0.403544		0.193297	1.93804
0.19389	1.8514		0.395295	0.39999		0.193922	1.9695
0.194515	1.93373		0.396545	0.395309		0.194547	2.00076
0.19514	2.02556		0.397795	0.389829		0.195172	2.02928
0.195765	2.11672		0.399045	0.384215		0.195797	2.05667
0.19639	2.20725		0.400295	0.378382		0.196422	2.08544
0.197015	2.29879		0.401545	0.373509		0.197047	2.11477
0.197639	2.39814		0.402794	0.369779		0.197671	2.14329
0.198264	2.50455		0.404044	0.366278		0.198296	2.16993
0.198889	2.60981		0.405294	0.362352		0.198921	2.19583
0.199514	2.71428		0.406544	0.358166		0.199546	2.22171
0.200139	2.82337		0.407794	0.354247		0.200171	2.24748
0.200764	2.94174		0.409044	0.350591		0.200796	2.27197
0.201389	3.0644		0.410294	0.347426		0.201421	2.29524
0.202014	3.18418		0.411544	0.343881		0.202046	2.31774
0.202639	3.30099		0.412793	0.340133		0.202671	2.33982
0.203264	3.42236		0.414043	0.33692		0.203296	2.36165
0.203889	3.55283		0.415293	0.334217		0.203921	2.38059
0.204514	3.68764		0.416543	0.331927		0.204546	2.39778
0.205139	3.81863		0.417793	0.328883		0.20517	2.41371
0.205763	3.94586		0.419043	0.325089		0.205795	2.42854
0.206388	4.07949		0.420293	0.321328		0.20642	2.44289
0.207013	4.21946		0.421542	0.317757		0.207045	2.45662
0.207638	4.3577		0.422792	0.31483		0.20767	2.46972
0.208263	4.49204		0.424042	0.312681		0.208295	2.48244
0.208888	4.62627		0.425292	0.310176		0.20892	2.49414
0.209513	4.76635		0.426542	0.306448		0.209545	2.50525
0.210138	4.90646		0.427792	0.303091		0.21017	2.51472
0.210763	5.03607		0.429042	0.300643		0.210795	2.52315
0.211388	5.15707		0.430292	0.298588		0.21142	2.53132
0.212013	5.27999		0.431541	0.296861		0.212045	2.53925
0.212638	5.41681		0.432791	0.295232		0.212669	2.54674
0.213262	5.56307		0.434041	0.293167		0.213294	2.55351
0.213887	5.70682		0.435291	0.29032		0.213919	2.55989
0.214512	5.84424		0.436541	0.287499		0.214544	2.56552
0.215137	5.98276		0.437791	0.284952		0.215169	2.57042
0.215762	6.12904		0.439041	0.282418		0.215794	2.57307
0.216387	6.27451		0.440291	0.279495		0.216419	2.5733
0.217012	6.41593		0.44154	0.275526		0.217044	2.57259
0.217637	6.55368		0.44279	0.271632		0.217669	2.57036
0.218262	6.694		0.44404	0.268581		0.218294	2.56778
0.218887	6.83828		0.44529	0.265747		0.218919	2.56511
0.219512	6.98125		0.44654	0.262318		0.219544	2.56238
0.220137	7.11812		0.44779	0.258343		0.220168	2.55994
0.220762	7.24946		0.44904	0.25533		0.220793	2.55788
0.221386	7.38119		0.450289	0.253643		0.221418	2.55513
0.222011	7.51294		0.451539	0.252168		0.222043	2.55121
0.222636	7.64335		0.452789	0.249612		0.222668	2.54665
0.223261	7.76852		0.454039	0.245554		0.223293	2.54127
0.223886	7.88995		0.455289	0.240695		0.223918	2.53536
0.224511	8.00797		0.456539	0.23626		0.224543	2.52883
0.225136	8.12574		0.457789	0.233005		0.225168	2.52161
0.225761	8.23953		0.459039	0.230142		0.225793	2.51334
0.226386	8.34084		0.460288	0.227246		0.226418	2.5036
0.227011	8.44132		0.461538	0.224852		0.227042	2.49335
0.227636	8.54121		0.462788	0.222931		0.227667	2.48208
0.228261	8.64009		0.464038	0.220976		0.228292	2.46988
0.228886	8.7324		0.465288	0.218366		0.228917	2.45737
0.22951	8.81378		0.466538	0.215776		0.229542	2.44475
0.230135	8.89001		0.467788	0.21337		0.230167	2.43216
0.23076	8.96498		0.469037	0.21088		0.230792	2.41956
0.231385	9.03644		0.470287	0.208245		0.231417	2.40622
0.23201	9.09907		0.471537	0.205647		0.232042	2.39154
0.232635	9.15211		0.472787	0.204047		0.232667	2.37612
0.23326	9.20058		0.474037	0.203318		0.233292	2.36102
0.233885	9.24919		0.475287	0.202232		0.233917	2.3466
0.23451	9.29459		0.476537	0.200336		0.234542	2.33144
0.235135	9.32939		0.477787	0.19848		0.235166	2.31528
0.23576	9.35381		0.479036	0.196908		0.235791	2.2991
0.236385	9.37452		0.480286	0.195254		0.236416	2.28326
0.23701	9.39529		0.481536	0.193013		0.237041	2.26759
0.237634	9.41179		0.482786	0.190722		0.237666	2.25215
0.238259	9.41841		0.484036	0.189468		0.238291	2.23671
0.238884	9.41949		0.485286	0.189214		0.238916	2.22129
0.239509	9.41892		0.486536	0.189059		0.239541	2.20702
0.240134	9.41695		0.487785	0.188589		0.240166	2.19284
0.240759	9.40916		0.489035	0.188025		0.240791	2.1776
0.241384	9.39364		0.490285	0.187001		0.241416	2.1619
0.242009	9.3749		0.491535	0.185015		0.242041	2.14629
0.242634	9.35594		0.492785	0.182169		0.242665	2.13096
0.243259	9.33424		0.494035	0.179009		0.24329	2.11534
0.243884	9.30562		0.495285	0.176071		0.243915	2.09945
0.244509	9.26941		0.496535	0.173865		0.24454	2.08351
0.245134	9.22908		0.497784	0.171967		0.245165	2.06801
0.245758	9.18878		0.499034	0.170254		0.24579	2.05317
0.246383	9.14497		0.500284	0.168551		0.246415	2.03804
0.247008	9.09454		0.501534	0.167061		0.24704	2.02264
0.247633	9.04079		0.502784	0.165811		0.247665	2.00716
0.248258	8.98574		0.504034	0.16446		0.24829	1.99307
0.248883	8.92977		0.505284	0.16249		0.248915	1.97987
0.249508	8.87058		0.506534	0.160178		0.24954	1.96603
0.250133	8.80505		0.507783	0.158337		0.250164	1.95188
0.250758	8.73433		0.509033	0.157007		0.250789	1.93781
0.251383	8.66308		0.510283	0.156232		0.251414	1.92323
0.252008	8.59139		0.511533	0.15566		0.252039	1.90809
0.252633	8.51834		0.512783	0.15484		0.252664	1.89261
0.253258	8.44154		0.514033	0.153263		0.253289	1.87708
0.253882	8.36179		0.515283	0.151221		0.253914	1.862
0.254507	8.28235		0.516532	0.149338		0.254539	1.84783
0.255132	8.20514		0.517782	0.147939		0.255164	1.83297
0.255757	8.12721		0.519032	0.146541		0.255789	1.81767
0.256382	8.04544		0.520282	0.144377		0.256414	1.80232
0.257007	7.96303		0.521532	0.142082		0.257039	1.7886
0.257632	7.8809		0.522782	0.140864		0.257663	1.77553
0.258257	7.79968		0.524032	0.140391		0.258288	1.76222
0.258882	7.71514		0.525281	0.139795		0.258913	1.74944
0.259507	7.62667		0.526531	0.138599		0.259538	1.73728
0.260132	7.5385		0.527781	0.137063		0.260163	1.72519
0.260757	7.45407		0.529031	0.135355		0.260788	1.71237
0.261382	7.37248		0.530281	0.133559		0.261413	1.69829
0.262006	7.28907		0.531531	0.131816		0.262038	1.68365
0.262631	7.20454		0.532781	0.130092		0.262663	1.66959
0.263256	7.12111		0.534031	0.128314		0.263288	1.65697
0.263881	7.04521		0.53528	0.126345		0.263913	1.64518
0.264506	6.97466		0.53653	0.124496		0.264538	1.63322
0.265131	6.90185		0.53778	0.123077		0.265162	1.62126
0.265756	6.82407		0.53903	0.121771		0.265787	1.60987
0.266381	6.74212		0.54028	0.120138		0.266412	1.59967
0.267006	6.66278		0.54153	0.118311		0.267037	1.58978
0.267631	6.58748		0.54278	0.116559		0.267662	1.57992
0.268256	6.50985		0.54403	0.114895		0.268287	1.57005
0.268881	6.43194		0.545279	0.113557		0.268912	1.56007
0.269505	6.35538		0.546529	0.112668		0.269537	1.54971
0.27013	6.2839		0.547779	0.111822		0.270162	1.53874
0.270755	6.21303		0.549029	0.110179		0.270787	1.52752
0.27138	6.13887		0.550279	0.107615		0.271412	1.51671
0.272005	6.06463		0.551529	0.105557		0.272037	1.50702
0.27263	5.99219		0.552779	0.104442		0.272661	1.49786
0.273255	5.92361		0.554028	0.103373		0.273286	1.48849
0.27388	5.8531		0.555278	0.102204		0.273911	1.4791
0.274505	5.7807		0.556528	0.101224		0.274536	1.47001
0.27513	5.70929		0.557778	0.100641		0.275161	1.46131
0.275755	5.64179		0.559028	0.099827		0.275786	1.45288
0.27638	5.57885		0.560278	0.099033		0.276411	1.44473
0.277005	5.51262		0.561528	0.099209		0.277036	1.4366
0.277629	5.44466		0.562778	0.099758		0.277661	1.42886
0.278254	5.37719		0.564027	0.099408		0.278286	1.42153
0.278879	5.31266		0.565277	0.098326		0.278911	1.4141
0.279504	5.24891		0.566527	0.097062		0.279536	1.40658
0.280129	5.18265		0.567777	0.095442		0.28016	1.39934
0.280754	5.11609		0.569027	0.093589		0.280785	1.39283
0.281379	5.05222		0.570277	0.092457		0.28141	1.38661
0.282004	4.99472		0.571527	0.091597		0.282035	1.38006
0.282629	4.93666		0.572776	0.090655		0.28266	1.37335
0.283254	4.87731		0.574026	0.089619		0.283285	1.36685
0.283879	4.81834		0.575276	0.088437		0.28391	1.36071
0.284504	4.76241		0.576526	0.087008		0.284535	1.3545
0.285129	4.70917		0.577776	0.085403		0.28516	1.34813
0.285753	4.65401		0.579026	0.083778		0.285785	1.34176
0.286378	4.59801		0.580276	0.082498		0.28641	1.33611
0.287003	4.54397		0.581526	0.08184		0.287035	1.33116
0.287628	4.49399		0.582775	0.081363		0.287659	1.3262
0.288253	4.44456		0.584025	0.080585		0.288284	1.32118
0.288878	4.39341		0.585275	0.080039		0.288909	1.31642
0.289503	4.34197		0.586525	0.079576		0.289534	1.31226
0.290128	4.29315		0.587775	0.078558		0.290159	1.30813
0.290753	4.24905		0.589025	0.077433		0.290784	1.30342
0.291378	4.20386		0.590275	0.076759		0.291409	1.29849
0.292003	4.15771		0.591524	0.076262		0.292034	1.29397
0.292628	4.11209		0.592774	0.074765		0.292659	1.29007
0.293253	4.0689		0.594024	0.072199		0.293284	1.2864
0.293877	4.02732		0.595274	0.07017		0.293909	1.28269
0.294502	3.98429		0.596524	0.069408		0.294534	1.27893
0.295127	3.93999		0.597774	0.069295		0.295158	1.27536
0.295752	3.89811		0.599024	0.06967		0.295783	1.27186
0.296377	3.85989		0.600274	0.070214		0.296408	1.26807
0.297002	3.82229		0.601523	0.069954		0.297033	1.26415
0.297627	3.78305		0.602773	0.068943		0.297658	1.26023
0.298252	3.7431		0.604023	0.067835		0.298283	1.25622
0.298877	3.70487		0.605273	0.067013		0.298908	1.25204
0.299502	3.66793		0.606523	0.066461		0.299533	1.24736
0.300127	3.6301		0.607773	0.065705		0.300158	1.24253
0.300752	3.59194		0.609023	0.064357		0.300783	1.23817
0.301377	3.55362		0.610273	0.062762		0.301408	1.23435
0.302001	3.51796		0.611522	0.061782		0.302033	1.23089
0.302626	3.48442		0.612772	0.061194		0.302657	1.22764
0.303251	3.4493		0.614022	0.060646		0.303282	1.22443
0.303876	3.41314		0.615272	0.059823		0.303907	1.22145
0.304501	3.37796		0.616522	0.058529		0.304532	1.21857
0.305126	3.34517		0.617772	0.057629		0.305157	1.21547
0.305751	3.31229		0.619022	0.057365		0.305782	1.2123
0.306376	3.27771		0.620271	0.057173		0.306407	1.20911
0.307001	3.24276		0.621521	0.056905		0.307032	1.20561
0.307626	3.20967		0.622771	0.056457		0.307657	1.20172
0.308251	3.17954		0.624021	0.056049		0.308282	1.19663
0.308876	3.14997		0.625271	0.055999		0.308907	1.19124
0.3095	3.12008		0.626521	0.055725		0.309532	1.18588
0.310125	3.0902		0.627771	0.0547		0.310156	1.18067
0.31075	3.06228		0.629021	0.053626		0.310781	1.17551
0.311375	3.036		0.63027	0.05274		0.311406	1.1705
0.312	3.00779		0.63152	0.051612		0.312031	1.1657
0.312625	2.9783		0.63277	0.050174		0.312656	1.16144
0.31325	2.94936		0.63402	0.048883		0.313281	1.15753
0.313875	2.92184		0.63527	0.047374		0.313906	1.15336
0.3145	2.8946		0.63652	0.045379		0.314531	1.14845
0.315125	2.86624		0.63777	0.04363		0.315156	1.14311
0.31575	2.83746		0.639019	0.042656		0.315781	1.13791
0.316375	2.81012		0.640269	0.042587		0.316406	1.1329
0.317	2.78495		0.641519	0.043032		0.317031	1.12747
0.317624	2.76046		0.642769	0.04314		0.317655	1.12138
0.318249	2.73585		0.644019	0.043668		0.31828	1.11517
0.318874	2.71059		0.645269	0.044696		0.318905	1.10898
0.319499	2.68438		0.646519	0.044759		0.31953	1.10285
0.320124	2.65859		0.647769	0.043938		0.320155	1.09726
0.320749	2.63296		0.649018	0.042615		0.32078	1.09218
0.321374	2.60698		0.650268	0.041215		0.321405	1.08735
0.321999	2.58106		0.651518	0.03994		0.32203	1.08309
0.322624	2.55586		0.652768	0.038618		0.322655	1.07903
0.323249	2.53168		0.654018	0.037395		0.32328	1.07481
0.323874	2.50661		0.655268	0.036197		0.323905	1.07052
0.324499	2.48091		0.656518	0.035036		0.32453	1.06625
0.325124	2.45557		0.657767	0.034496		0.325154	1.06209
0.325748	2.43127		0.659017	0.03438		0.325779	1.0576
0.326373	2.40776		0.660267	0.033991		0.326404	1.05269
0.326998	2.38344		0.661517	0.033235		0.327029	1.04776
0.327623	2.35888		0.662767	0.032607		0.327654	1.04308
0.328248	2.33521		0.664017	0.032568		0.328279	1.03861
0.328873	2.31328		0.665267	0.032898		0.328904	1.03397
0.329498	2.29107		0.666517	0.033673		0.329529	1.0292
0.330123	2.26699		0.667766	0.034477		0.330154	1.02457
0.330748	2.24264		0.669016	0.034737		0.330779	1.02038
0.331373	2.21921		0.670266	0.035266		0.331404	1.01628
0.331998	2.19713		0.671516	0.035817		0.332029	1.01189
0.332623	2.17526		0.672766	0.035315		0.332653	1.00738
0.333248	2.15353		0.674016	0.033748		0.333278	1.00272
0.333872	2.13233		0.675266	0.031154		0.333903	0.997831
0.334497	2.11246		0.676515	0.028465		0.334528	0.992511
0.335122	2.09317		0.677765	0.02703		0.335153	0.986806
0.335747	2.07206		0.679015	0.026975		0.335778	0.980971
0.336372	2.04934		0.680265	0.02749		0.336403	0.975286
0.336997	2.0275		0.681515	0.027364		0.337028	0.96977
0.337622	2.00746		0.682765	0.02641		0.337653	0.964244
0.338247	1.98787		0.684015	0.025262		0.338278	0.958732
0.338872	1.96778		0.685265	0.024224		0.338903	0.953444
0.339497	1.94768		0.686514	0.023394		0.339528	0.949112
0.340122	1.92796		0.687764	0.022659		0.340152	0.945126
0.340747	1.90853		0.689014	0.021811		0.340777	0.940756
0.341372	1.88805		0.690264	0.020989		0.341402	0.936192
0.341996	1.86671		0.691514	0.020395		0.342027	0.931637
0.342621	1.84529		0.692764	0.020055		0.342652	0.926988
0.343246	1.82533		0.694014	0.019865		0.343277	0.922089
0.343871	1.80721		0.695264	0.019535		0.343902	0.917028
0.344496	1.78861		0.696513	0.019131		0.344527	0.911932
0.345121	1.76976		0.697763	0.018862		0.345152	0.907161
0.345746	1.75143		0.699013	0.018641		0.345777	0.902804
0.346371	1.73411		0.700263	0.018282		0.346402	0.898043
0.346996	1.71697		0.701513	0.01731		0.347027	0.892982
0.347621	1.6993		0.702763	0.016011		0.347651	0.887941
0.348246	1.68143		0.704013	0.015394		0.348276	0.883506
0.348871	1.66464		0.705262	0.015493		0.348901	0.879872
0.349495	1.64943		0.706512	0.015694		0.349526	0.876701
0.35012	1.63423		0.707762	0.015585		0.350151	0.873642
0.350745	1.61864		0.709012	0.01522		0.350776	0.870497
0.35137	1.60311		0.710262	0.014039		0.351401	0.86665
0.351995	1.58782		0.711512	0.012722		0.352026	0.862427
0.35262	1.57253		0.712762	0.012137		0.352651	0.858175
0.353245	1.55666		0.714011	0.012171		0.353276	0.853931
0.35387	1.54034		0.715261	0.012351		0.353901	0.849779
0.354495	1.52446		0.716511	0.01258		0.354526	0.845721
0.35512	1.50952		0.717761	0.012952		0.35515	0.841292
0.355745	1.49452		0.719011	0.01347		0.355775	0.836677
0.35637	1.47889		0.720261	0.01393		0.3564	0.832068
0.356995	1.46311		0.721511	0.014128		0.357025	0.827967
0.357619	1.4478		0.722761	0.014039		0.35765	0.823844
0.358244	1.43326		0.72401	0.013848		0.358275	0.819381
0.358869	1.41848		0.72526	0.013133		0.3589	0.814805
0.359494	1.40339		0.72651	0.011801		0.359525	0.810256
0.360119	1.38817		0.72776	0.010177		0.36015	0.805924
0.360744	1.37451		0.72901	0.008602		0.360775	0.801596
0.361369	1.36227		0.73026	0.007293		0.3614	0.797279
0.361994	1.34979		0.73151	0.006465		0.362025	0.792908
0.362619	1.33708		0.73276	0.005853		0.36265	0.788762
0.363244	1.32415		0.734009	0.005405		0.363274	0.784864
0.363869	1.31088		0.735259	0.005273		0.363899	0.780502
0.364494	1.29718		0.736509	0.005444		0.364524	0.775924
0.365119	1.28288		0.737759	0.005874		0.365149	0.77135
0.365743	1.26829		0.739009	0.006527		0.365774	0.76743
0.366368	1.25465		0.740259	0.007152		0.366399	0.764079
0.366993	1.24304		0.741509	0.007558		0.367024	0.761038
0.367618	1.23205		0.742758	0.0073		0.367649	0.758008
0.368243	1.2205		0.744008	0.006284		0.368274	0.754812
0.368868	1.2088		0.745258	0.005156		0.368899	0.751565
0.369493	1.19744		0.746508	0.004314		0.369524	0.748327
0.370118	1.18652		0.747758	0.003522		0.370148	0.745121
0.370743	1.17602		0.749008	0.002681		0.370773	0.741921
0.371368	1.16591		0.750258	0.00195		0.371398	0.738903
0.371993	1.15595		0.751508	0.001414		0.372023	0.736266
0.372618	1.14633		0.752757	0.001016		0.372648	0.733461
0.373243	1.13742		0.754007	0.000661		0.373273	0.730133
0.373867	1.12797		0.755257	0.000172		0.373898	0.726702
0.374492	1.11768		0.756507	-2e-05		0.374523	0.723419
0.375117	1.10741		0.757757	0.000681		0.375148	0.72035
0.375742	1.09749		0.759007	0.001941		0.375773	0.717588
0.376367	1.08779		0.760257	0.002851		0.376398	0.715085
0.376992	1.07788		0.761506	0.002859		0.377023	0.712672
0.377617	1.06764		0.762756	0.002231		0.377647	0.710762
0.378242	1.05767		0.764006	0.002074		0.378272	0.709089
0.378867	1.04835		0.765256	0.00209		0.378897	0.707004
0.379492	1.03912		0.766506	0.001921		0.379522	0.704667
0.380117	1.02974		0.767756	0.001748		0.380147	0.702088
0.380742	1.02023		0.769006	0.001187		0.380772	0.699128
0.381367	1.01093		0.770256	-0.000114		0.381397	0.695778
0.381991	1.0021		0.771505	-0.001401		0.382022	0.692108
0.382616	0.993004		0.772755	-0.001729		0.382647	0.688363
0.383241	0.983329		0.774005	-0.001341		0.383272	0.684655
0.383866	0.973693		0.775255	2.4e-05		0.383897	0.68098
0.384491	0.964662		0.776505	0.001949		0.384522	0.677168
0.385116	0.956116		0.777755	0.003278		0.385146	0.673211
0.385741	0.947403		0.779005	0.003421		0.385771	0.669276
0.386366	0.938488		0.780254	0.002986		0.386396	0.6657
0.386991	0.929885		0.781504	0.001983		0.387021	0.662336
0.387616	0.921972		0.782754	0.000735		0.387646	0.658796
0.388241	0.91429		0.784004	-0.000216		0.388271	0.655166
0.388866	0.906728		0.785254	-0.000946		0.388896	0.651723
0.38949	0.899237		0.786504	-0.001237		0.389521	0.648637
0.390115	0.891969		0.787754	-0.000722		0.390146	0.645823
0.39074	0.885155		0.789004	-8.8e-05		0.390771	0.643147
0.391365	0.878219		0.790253	-0.000389		0.391396	0.640508
0.39199	0.870719		0.791503	-0.000997		0.392021	0.637921
0.392615	0.863102		0.792753	-0.000841		0.392646	0.635392
0.39324	0.855781		0.794003	-0.000262		0.39327	0.632272
0.393865	0.848879		0.795253	-0.000309		0.393895	0.628762
0.39449	0.841986		0.796503	-0.000919		0.39452	0.625251
0.395115	0.835098		0.797753	-0.001672		0.395145	0.622175
0.39574	0.828381		0.799003	-0.002133		0.39577	0.619531
0.396365	0.8222		0.800252	-0.002063		0.396395	0.617192
0.39699	0.816208		0.801502	-0.001648		0.39702	0.614978
0.397614	0.809657		0.802752	-0.001307		0.397645	0.612692
0.398239	0.802731		0.804002	-0.001947		0.39827	0.610102
0.398864	0.796039		0.805252	-0.003531		0.398895	0.607354
0.399489	0.789885		0.806502	-0.005755		0.39952	0.604593
0.400114	0.784168		0.807752	-0.007246		0.400145	0.601826
0.400739	0.778788		0.809001	-0.007615		0.400769	0.599047
0.401364	0.773677		0.810251	-0.007258		0.401394	0.596254
0.401989	0.768703		0.811501	-0.006717		0.402019	0.593388
0.402614	0.763883		0.812751	-0.006176		0.402644	0.59048
0.403239	0.758647		0.814001	-0.006013		0.403269	0.587562
0.403864	0.752614		0.815251	-0.006385		0.403894	0.585158
0.404489	0.746321		0.816501	-0.006773		0.404519	0.583141
0.405114	0.740572		0.817751	-0.007443		0.405144	0.581142
0.405738	0.735494		0.819	-0.009305		0.405769	0.57911
0.406363	0.730531		0.82025	-0.011737		0.406394	0.577049
0.406988	0.725616		0.8215	-0.013143		0.407019	0.574637
0.407613	0.720755		0.82275	-0.01347		0.407643	0.571955
0.408238	0.716166		0.824	-0.013499		0.408268	0.56906
0.408863	0.711784		0.82525	-0.013628		0.408893	0.56608
0.409488	0.70736		0.8265	-0.013767		0.409518	0.56333
0.410113	0.702907		0.827749	-0.013663		0.410143	0.561033
0.410738	0.698554		0.828999	-0.013443		0.410768	0.558771
0.411363	0.694379		0.830249	-0.014079		0.411393	0.556381
0.411988	0.690212		0.831499	-0.015463		0.412018	0.553971
0.412613	0.685983		0.832749	-0.016615		0.412643	0.551895
0.413238	0.681756		0.833999	-0.017085		0.413268	0.550083
0.413862	0.677944		0.835249	-0.017132		0.413893	0.548674
0.414487	0.674614		0.836499	-0.016822		0.414518	0.5474
0.415112	0.671237		0.837748	-0.016495		0.415143	0.54613
0.415737	0.667762		0.838998	-0.017019		0.415767	0.545066
0.416362	0.664329		0.840248	-0.017596		0.416392	0.544073
0.416987	0.661109		0.841498	-0.017549		0.417017	0.543012
0.417612	0.657989		0.842748	-0.017431		0.417642	0.541926
0.418237	0.65439		0.843998	-0.01715		0.418267	0.540919
0.418862	0.650447		0.845248	-0.016547		0.418892	0.540136
0.419487	0.646463		0.846497	-0.016036		0.419517	0.539447
0.420112	0.642358		0.847747	-0.015789		0.420142	0.538772
0.420737	0.638217		0.848997	-0.015474		0.420767	0.538074
0.421362	0.634088		0.850247	-0.014661		0.421392	0.537262
0.421986	0.629953		0.851497	-0.013399		0.422017	0.536274
0.422611	0.626274		0.852747	-0.012351		0.422642	0.535091
0.423236	0.623005		0.853997	-0.012582		0.423266	0.533698
0.423861	0.619859		0.855247	-0.013664		0.423891	0.532258
0.424486	0.616853		0.856496	-0.014448		0.424516	0.531228
0.425111	0.613962		0.857746	-0.014632		0.425141	0.530753
0.425736	0.61103		0.858996	-0.014754		0.425766	0.530116
0.426361	0.607876		0.860246	-0.015391		0.426391	0.529319
0.426986	0.60453		0.861496	-0.01598		0.427016	0.52846
0.427611	0.60103		0.862746	-0.015636		0.427641	0.527373
0.428236	0.597622		0.863996	-0.014599		0.428266	0.526115
0.428861	0.594755		0.865246	-0.013719		0.428891	0.524907
0.429485	0.592414		0.866495	-0.013016		0.429516	0.523717
0.43011	0.589987		0.867745	-0.012202		0.430141	0.522522
0.430735	0.587318		0.868995	-0.011802		0.430765	0.521334
0.43136	0.58458		0.870245	-0.012078		0.43139	0.520066
0.431985	0.581525		0.871495	-0.013173		0.432015	0.518675
0.43261	0.578152		0.872745	-0.014587		0.43264	0.517253
0.433235	0.574603		0.873995	-0.015641		0.433265	0.51588
0.43386	0.570821		0.875244	-0.016167		0.43389	0.514564
0.434485	0.567367		0.876494	-0.016189		0.434515	0.513346
0.43511	0.56479		0.877744	-0.015539		0.43514	0.512236
0.435735	0.562406		0.878994	-0.014656		0.435765	0.511144
0.43636	0.559589		0.880244	-0.01433		0.43639	0.510113
0.436985	0.556526		0.881494	-0.014712		0.437015	0.509117
0.437609	0.553427		0.882744	-0.01534		0.43764	0.508111
0.438234	0.550267		0.883994	-0.015513		0.438264	0.507106
0.438859	0.547197		0.885243	-0.014844		0.438889	0.506185
0.439484	0.544374		0.886493	-0.014005		0.439514	0.505462
0.440109	0.541612		0.887743	-0.01364		0.440139	0.504511
0.440734	0.538879		0.888993	-0.013857		0.440764	0.503088
0.441359	0.536172		0.890243	-0.014206		0.441389	0.501529
0.441984	0.533406		0.891493	-0.014143		0.442014	0.50008
0.442609	0.530556		0.892743	-0.013785		0.442639	0.498754
0.443234	0.527738		0.893992	-0.013687		0.443264	0.497705
0.443859	0.525		0.895242	-0.013971		0.443889	0.496867
0.444484	0.52227		0.896492	-0.014245		0.444514	0.496029
0.445109	0.519567		0.897742	-0.014354		0.445139	0.494929
0.445733	0.516878		0.898992	-0.014068		0.445763	0.493632
0.446358	0.514296		0.900242	-0.013079		0.446388	0.492424
0.446983	0.511874		0.901492	-0.012347		0.447013	0.491284
0.447608	0.509378		0.902742	-0.012104		0.447638	0.490157
0.448233	0.506675		0.903991	-0.011783		0.448263	0.489081
0.448858	0.50382		0.905241	-0.011307		0.448888	0.487978
0.449483	0.501329		0.906491	-0.011062		0.449513	0.486781
0.450108	0.499314		0.907741	-0.010861		0.450138	0.485545
0.450733	0.497286		0.908991	-0.010862		0.450763	0.484316
0.451358	0.495165		0.910241	-0.011252		0.451388	0.4831
0.451983	0.492962		0.911491	-0.011456		0.452013	0.481903
0.452608	0.490756		0.91274	-0.011449		0.452638	0.480711
0.453233	0.488531		0.91399	-0.011862		0.453262	0.479519
0.453857	0.486259		0.91524	-0.012882		0.453887	0.478506
0.454482	0.483876		0.91649	-0.013808		0.454512	0.477667
0.455107	0.481442		0.91774	-0.014293		0.455137	0.476526
0.455732	0.479028		0.91899	-0.014635		0.455762	0.475173
0.456357	0.476638		0.92024	-0.014996		0.456387	0.473866
0.456982	0.47406		0.92149	-0.015432		0.457012	0.472767
0.457607	0.471153		0.922739	-0.016039		0.457637	0.471894
0.458232	0.46825		0.923989	-0.016855		0.458262	0.471286
0.458857	0.46545		0.925239	-0.017661		0.458887	0.470787
0.459482	0.462672		0.926489	-0.018576		0.459512	0.470255
0.460107	0.459828		0.927739	-0.019696		0.460137	0.469687
0.460732	0.45694		0.928989	-0.020984		0.460761	0.46904
0.461357	0.454235		0.930239	-0.02249		0.461386	0.468293
0.461981	0.451691		0.931488	-0.023761		0.462011	0.467512
0.462606	0.449233		0.932738	-0.024117		0.462636	0.466834
0.463231	0.446981		0.933988	-0.023518		0.463261	0.466263
0.463856	0.444927		0.935238	-0.022761		0.463886	0.465671
0.464481	0.443087		0.936488	-0.022347		0.464511	0.465043
0.465106	0.441389		0.937738	-0.022178		0.465136	0.464405
0.465731	0.439414		0.938988	-0.022408		0.465761	0.463631
0.466356	0.437116		0.940238	-0.023137		0.466386	0.462753
0.466981	0.434952		0.941487	-0.02389		0.467011	0.461532
0.467606	0.43319		0.942737	-0.023983		0.467636	0.460172
0.468231	0.431619		0.943987	-0.023413		0.46826	0.458823
0.468856	0.43004		0.945237	-0.022306		0.468885	0.457474
0.469481	0.428465		0.946487	-0.020993		0.46951	0.456209
0.470105	0.42673		0.947737	-0.020014		0.470135	0.455064
0.47073	0.424814		0.948987	-0.019778		0.47076	0.453954
0.471355	0.422895		0.950236	-0.019818		0.471385	0.453323
0.47198	0.42103		0.951486	-0.019689		0.47201	0.453089
0.472605	0.419199		0.952736	-0.019386		0.472635	0.452663
0.47323	0.417432		0.953986	-0.018985		0.47326	0.452133
0.473855	0.415739		0.955236	-0.018676		0.473885	0.451587
0.47448	0.414067		0.956486	-0.018453		0.47451	0.45083
0.475105	0.412386		0.957736	-0.017587		0.475134	0.449809
0.47573	0.410697		0.958986	-0.016245		0.475759	0.448931
0.476355	0.408996		0.960235	-0.015336		0.476384	0.448234
0.47698	0.407298		0.961485	-0.015078		0.477009	0.447522
0.477605	0.405478		0.962735	-0.015264		0.477634	0.446733
0.478229	0.403618		0.963985	-0.015539		0.478259	0.445749
0.478854	0.401825		0.965235	-0.016183		0.478884	0.444433
0.479479	0.400118		0.966485	-0.017035		0.479509	0.442875
0.480104	0.398534		0.967735	-0.017703		0.480134	0.441367
0.480729	0.396916		0.968984	-0.018346		0.480759	0.439957
0.481354	0.395315		0.970234	-0.018909		0.481384	0.438667
0.481979	0.39373		0.971484	-0.019068		0.482009	0.437507
0.482604	0.3922		0.972734	-0.018996		0.482634	0.436384
0.483229	0.390651		0.973984	-0.019419		0.483258	0.435253
0.483854	0.388697		0.975234	-0.01997		0.483883	0.434115
0.484479	0.386602		0.976484	-0.02047		0.484508	0.432941
0.485104	0.384532		0.977734	-0.021457		0.485133	0.431724
0.485729	0.382578		0.978983	-0.022805		0.485758	0.430509
0.486353	0.380699		0.980233	-0.023584		0.486383	0.429546
0.486978	0.37881		0.981483	-0.023842		0.487008	0.428885
0.487603	0.376926		0.982733	-0.024109		0.487633	0.428358
0.488228	0.375164		0.983983	-0.024384		0.488258	0.427967
0.488853	0.373796		0.985233	-0.024534		0.488883	0.427481
0.489478	0.372677		0.986483	-0.024687		0.489508	0.426748
0.490103	0.371644		0.987733	-0.025052		0.490133	0.425686
0.490728	0.370611		0.988982	-0.026217		0.490757	0.424178
0.491353	0.369616		0.990232	-0.027565		0.491382	0.42241
0.491978	0.368676		0.991482	-0.028312		0.492007	0.42069
0.492603	0.367752		0.992732	-0.028933		0.492632	0.419078
0.493228	0.366834		0.993982	-0.029745		0.493257	0.417741
0.493852	0.365848		0.995232	-0.030519		0.493882	0.416713
0.494477	0.364635		0.996482	-0.031026		0.494507	0.415778
0.495102	0.363229		0.997731	-0.03144		0.495132	0.41488
0.495727	0.361759		0.998981	-0.03164		0.495757	0.414027
0.496352	0.360286		1.00023	-0.031609		0.496382	0.412761
0.496977	0.359		1.00148	-0.031073		0.497007	0.411122
0.497602	0.358072		1.00273	-0.030153		0.497632	0.409508
0.498227	0.357095		1.00398	-0.029805		0.498256	0.408162
0.498852	0.356057		1.00523	-0.030433		0.498881	0.407048
0.499477	0.355021		1.00648	-0.031633		0.499506	0.405985
0.500102	0.353979		1.00773	-0.033114		0.500131	0.404955
0.500727	0.35306		1.00898	-0.034309		0.500756	0.403856
0.501352	0.352341		1.01023	-0.034413		0.501381	0.402635
0.501976	0.351619		1.01148	-0.033985		0.502006	0.401463
0.502601	0.350873		1.01273	-0.033845		0.502631	0.400516
0.503226	0.349994		1.01398	-0.033936		0.503256	0.399693
0.503851	0.348776		1.01523	-0.034103		0.503881	0.39909
0.504476	0.347274		1.01648	-0.034217		0.504506	0.398686
0.505101	0.345772		1.01773	-0.034114		0.505131	0.398066
0.505726	0.344273		1.01898	-0.033916		0.505755	0.397163
0.506351	0.34279		1.02023	-0.033767		0.50638	0.396139
0.506976	0.34131		1.02148	-0.03336		0.507005	0.39491
0.507601	0.339837		1.02273	-0.032495		0.50763	0.3936
0.508226	0.338364		1.02398	-0.031406		0.508255	0.392723
0.508851	0.33703		1.02523	-0.030701		0.50888	0.392126
0.509476	0.335823		1.02648	-0.030413		0.509505	0.39169
0.5101	0.334493		1.02773	-0.030203		0.51013	0.391613
0.510725	0.333093		1.02898	-0.029993		0.510755	0.391542
0.51135	0.331677		1.03023	-0.030081		0.51138	0.391204
0.511975	0.330248		1.03148	-0.030399		0.512005	0.390766
0.5126	0.328952		1.03273	-0.031252		0.51263	0.390221
0.513225	0.327828		1.03398	-0.032715		0.513254	0.389562
0.51385	0.326705		1.03523	-0.033701		0.513879	0.388852
0.514475	0.325797		1.03648	-0.033114		0.514504	0.388109
0.5151	0.325187		1.03773	-0.031735		0.515129	0.38736
0.515725	0.324423		1.03898	-0.0303		0.515754	0.386657
0.51635	0.323436		1.04023	-0.029042		0.516379	0.385982
0.516975	0.322448		1.04148	-0.028511		0.517004	0.3855
0.5176	0.321463		1.04273	-0.028242		0.517629	0.385121
0.518224	0.320541		1.04398	-0.027839		0.518254	0.384725
0.518849	0.319737		1.04523	-0.027169		0.518879	0.384151
0.519474	0.318989		1.04648	-0.026392		0.519504	0.383458
0.520099	0.318176		1.04773	-0.025907		0.520129	0.382493
0.520724	0.317241		1.04898	-0.025765		0.520753	0.381407
0.521349	0.315991		1.05023	-0.025577		0.521378	0.380556
0.521974	0.314434		1.05148	-0.024909		0.522003	0.380178
0.522599	0.312813		1.05273	-0.024406		0.522628	0.380018
0.523224	0.31119		1.05398	-0.024415		0.523253	0.379954
0.523849	0.309573		1.05523	-0.024516		0.523878	0.379922
0.524474	0.308173		1.05648	-0.024206		0.524503	0.379581
0.525099	0.306953		1.05773	-0.023822		0.525128	0.378973
0.525724	0.305748		1.05897	-0.02379		0.525753	0.378256
0.526348	0.304617		1.06022	-0.024054		0.526378	0.377525
0.526973	0.303533		1.06147	-0.024359		0.527003	0.376804
0.527598	0.302449		1.06272	-0.024098		0.527628	0.376388
0.528223	0.301366		1.06397	-0.02323		0.528252	0.376377
0.528848	0.300368		1.06522	-0.022298		0.528877	0.37644
0.529473	0.299495		1.06647	-0.0218		0.529502	0.376653
0.530098	0.298658		1.06772	-0.022128		0.530127	0.37689
0.530723	0.297828		1.06897	-0.022684		0.530752	0.377086
0.531348	0.297037		1.07022	-0.022954		0.531377	0.377196
0.531973	0.296156		1.07147	-0.022837		0.532002	0.377037
0.532598	0.295122		1.07272	-0.022492		0.532627	0.37657
0.533223	0.294101		1.07397	-0.022223		0.533252	0.376034
0.533848	0.293212		1.07522	-0.022013		0.533877	0.37529
0.534472	0.292366		1.07647	-0.021985		0.534502	0.374411
0.535097	0.29178		1.07772	-0.022399		0.535127	0.373592
0.535722	0.291494		1.07897	-0.022848		0.535751	0.372813
0.536347	0.290956		1.08022	-0.022916		0.536376	0.372203
0.536972	0.290166		1.08147	-0.022823		0.537001	0.371917
0.537597	0.289372		1.08272	-0.023206		0.537626	0.371667
0.538222	0.288574		1.08397	-0.023942		0.538251	0.371282
0.538847	0.287779		1.08522	-0.024617		0.538876	0.370821
0.539472	0.286992		1.08647	-0.02496		0.539501	0.370025
0.540097	0.286206		1.08772	-0.024976		0.540126	0.368866
0.540722	0.285469		1.08897	-0.024752		0.540751	0.367881
0.541347	0.284904		1.09022	-0.024441		0.541376	0.367094
0.541972	0.284287		1.09147	-0.024112		0.542001	0.366421
0.542596	0.283317		1.09272	-0.023854		0.542626	0.366015
0.543221	0.282345		1.09397	-0.024004		0.543251	0.365665
0.543846	0.281276		1.09522	-0.02393		0.543875	0.365106
0.544471	0.279988		1.09647	-0.023282		0.5445	0.364434
0.545096	0.278675		1.09772	-0.022321		0.545125	0.363786
0.545721	0.277332		1.09897	-0.02136		0.54575	0.363168
0.546346	0.276021		1.10022	-0.021028		0.546375	0.36251
0.546971	0.274921		1.10147	-0.021359		0.547	0.361745
0.547596	0.274202		1.10272	-0.021965		0.547625	0.360924
0.548221	0.27371		1.10397	-0.02214		0.54825	0.359956
0.548846	0.2733		1.10522	-0.022104		0.548875	0.358839
0.549471	0.27285		1.10647	-0.022278		0.5495	0.357762
0.550095	0.272281		1.10772	-0.022635		0.550125	0.356729
0.55072	0.271588		1.10897	-0.02277		0.550749	0.355718
0.551345	0.270807		1.11022	-0.022696		0.551374	0.354919
0.55197	0.270034		1.11147	-0.022662		0.551999	0.354321
0.552595	0.269436		1.11272	-0.022451		0.552624	0.353768
0.55322	0.269185		1.11397	-0.02202		0.553249	0.353247
0.553845	0.268944		1.11522	-0.021773		0.553874	0.352692
0.55447	0.268617		1.11647	-0.021864		0.554499	0.352049
0.555095	0.268275		1.11772	-0.022361		0.555124	0.351288
0.55572	0.267763		1.11897	-0.023214		0.555749	0.350404
0.556345	0.26707		1.12022	-0.024124		0.556374	0.349445
0.55697	0.266536		1.12147	-0.02469		0.556999	0.348565
0.557595	0.266099		1.12272	-0.024894		0.557624	0.34776
0.558219	0.265656		1.12397	-0.024807		0.558248	0.34714
0.558844	0.265217		1.12522	-0.024626		0.558873	0.346681
0.559469	0.264641		1.12647	-0.025044		0.559498	0.346234
0.560094	0.263793		1.12772	-0.026138		0.560123	0.345673
0.560719	0.262855		1.12897	-0.027164		0.560748	0.344976
0.561344	0.261934		1.13022	-0.027805		0.561373	0.344177
0.561969	0.26102		1.13147	-0.027986		0.561998	0.343326
0.562594	0.260139		1.13272	-0.027555		0.562623	0.342554
0.563219	0.259319		1.13397	-0.026796		0.563248	0.342127
0.563844	0.258493		1.13522	-0.026463		0.563873	0.341887
0.564469	0.257542		1.13647	-0.026412		0.564498	0.341587
0.565094	0.256452		1.13772	-0.026111		0.565123	0.341257
0.565719	0.255322		1.13897	-0.025387		0.565747	0.340887
0.566343	0.254136		1.14022	-0.024412		0.566372	0.340455
0.566968	0.253045		1.14147	-0.023404		0.566997	0.339987
0.567593	0.252235		1.14272	-0.022537		0.567622	0.339495
0.568218	0.251619		1.14397	-0.022008		0.568247	0.338993
0.568843	0.251043		1.14522	-0.022034		0.568872	0.338598
0.569468	0.250506		1.14647	-0.022148		0.569497	0.338318
0.570093	0.249965		1.14772	-0.021917		0.570122	0.338227
0.570718	0.249414		1.14897	-0.021229		0.570747	0.338247
0.571343	0.248764		1.15021	-0.02022		0.571372	0.338253
0.571968	0.247942		1.15146	-0.019718		0.571997	0.338016
0.572593	0.247044		1.15271	-0.019871		0.572622	0.337668
0.573218	0.246388		1.15396	-0.019918		0.573246	0.337366
0.573843	0.245984		1.15522	-0.019762		0.573871	0.337085
0.574467	0.245557		1.15647	-0.019838		0.574496	0.336941
0.575092	0.245108		1.15771	-0.020277		0.575121	0.337004
0.575717	0.244668		1.15896	-0.020526		0.575746	0.33696
0.576342	0.244258		1.16021	-0.019997		0.576371	0.336755
0.576967	0.243933		1.16146	-0.019048		0.576996	0.336513
0.577592	0.243766		1.16271	-0.018418		0.577621	0.336343
0.578217	0.243688		1.16396	-0.018099		0.578246	0.336256
0.578842	0.243461		1.16521	-0.01787		0.578871	0.335966
0.579467	0.243043		1.16646	-0.017363		0.579496	0.335594
0.580092	0.242645		1.16771	-0.016658		0.580121	0.335244
0.580717	0.242327		1.16896	-0.016261		0.580746	0.334864
0.581342	0.242035		1.17021	-0.016318		0.58137	0.334431
0.581967	0.241816		1.17146	-0.016507		0.581995	0.333977
0.582591	0.241609		1.17271	-0.016563		0.58262	0.333518
0.583216	0.240966		1.17396	-0.016526		0.583245	0.333053
0.583841	0.240008		1.17521	-0.016665		0.58387	0.332549
0.584466	0.239106		1.17646	-0.016596		0.584495	0.332101
0.585091	0.238329		1.17771	-0.015597		0.58512	0.331853
0.585716	0.237684		1.17896	-0.014149		0.585745	0.331647
0.586341	0.237168		1.18021	-0.013228		0.58637	0.331489
0.586966	0.236784		1.18146	-0.012843		0.586995	0.33144
0.587591	0.236355		1.18271	-0.012145		0.58762	0.331308
0.588216	0.235773		1.18396	-0.011346		0.588244	0.33096
0.588841	0.235091		1.18521	-0.010981		0.588869	0.330613
0.589466	0.234475		1.18646	-0.010877		0.589494	0.330143
0.590091	0.233884		1.18771	-0.01067		0.590119	0.329521
0.590715	0.233378		1.18896	-0.01009		0.590744	0.329012
0.59134	0.233154		1.19021	-0.009352		0.591369	0.328579
0.591965	0.232863		1.19146	-0.009369		0.591994	0.328159
0.59259	0.232183		1.19271	-0.009958		0.592619	0.327804
0.593215	0.231504		1.19396	-0.010439		0.593244	0.327601
0.59384	0.230803		1.19521	-0.010976		0.593869	0.32753
0.594465	0.230022		1.19646	-0.011877		0.594494	0.327472
0.59509	0.229161		1.19771	-0.013007		0.595119	0.327428
0.595715	0.228236		1.19896	-0.013748		0.595743	0.327383
0.59634	0.227316		1.20021	-0.013903		0.596368	0.327192
0.596965	0.226422		1.20146	-0.013918		0.596993	0.326844
0.59759	0.225681		1.20271	-0.014087		0.597618	0.326496
0.598215	0.225212		1.20396	-0.014536		0.598243	0.326159
0.598839	0.224884		1.20521	-0.015093		0.598868	0.325734
0.599464	0.224553		1.20646	-0.015396		0.599493	0.325145
0.600089	0.224184		1.20771	-0.015496		0.600118	0.324498
0.600714	0.223761		1.20896	-0.016153		0.600743	0.32385
0.601339	0.223338		1.21021	-0.017754		0.601368	0.323084
0.601964	0.222912		1.21146	-0.019327		0.601993	0.322503
0.602589	0.222551		1.21271	-0.020686		0.602618	0.322275
0.603214	0.222368		1.21396	-0.022103		0.603243	0.322047
0.603839	0.222244		1.21521	-0.023188		0.603867	0.321807
0.604464	0.222083		1.21646	-0.02332		0.604492	0.321491
0.605089	0.221923		1.21771	-0.02304		0.605117	0.321054
0.605714	0.221778		1.21896	-0.023101		0.605742	0.320562
0.606339	0.221664		1.22021	-0.02339		0.606367	0.320072
0.606963	0.221546		1.22146	-0.023589		0.606992	0.319716
0.607588	0.221423		1.22271	-0.023616		0.607617	0.319459
0.608213	0.221256		1.22396	-0.023547		0.608242	0.319137
0.608838	0.220942		1.22521	-0.023713		0.608867	0.31878
0.609463	0.220419		1.22646	-0.023869		0.609492	0.318443
0.610088	0.219713		1.22771	-0.023185		0.610117	0.318294
0.610713	0.218968		1.22896	-0.0221		0.610741	0.318346
0.611338	0.21817		1.23021	-0.021839		0.611366	0.318444
0.611963	0.217299		1.23146	-0.022424		0.611991	0.31854
0.612588	0.216556		1.23271	-0.023183		0.612616	0.318632
0.613213	0.215985		1.23396	-0.024007		0.613241	0.318708
0.613838	0.215443		1.23521	-0.024796		0.613866	0.318759
0.614462	0.215233		1.23646	-0.025025		0.614491	0.318798
0.615087	0.215406		1.23771	-0.024827		0.615116	0.318836
0.615712	0.215458		1.23896	-0.024646		0.615741	0.318726
0.616337	0.215438		1.24021	-0.02453		0.616366	0.318296
0.616962	0.215356		1.24146	-0.023916		0.616991	0.317637
0.617587	0.215091		1.2427	-0.023092		0.617616	0.316926
0.618212	0.214687		1.24395	-0.022192		0.618241	0.316239
0.618837	0.214297		1.2452	-0.020896		0.618865	0.315767
0.619462	0.213909		1.24646	-0.019641		0.61949	0.31573
0.620087	0.213491		1.24771	-0.019378		0.620115	0.315936
0.620712	0.213002		1.24896	-0.019941		0.62074	0.316165
0.621337	0.212375		1.25021	-0.020424		0.621365	0.316319
0.621962	0.2116		1.25145	-0.020204		0.62199	0.316318
0.622586	0.210851		1.2527	-0.019731		0.622615	0.316057
0.623211	0.210356		1.25395	-0.019207		0.62324	0.315665
0.623836	0.21015		1.2552	-0.01837		0.623865	0.315275
0.624461	0.209908		1.25645	-0.017119		0.62449	0.314757
0.625086	0.209646		1.2577	-0.015867		0.625115	0.314254
0.625711	0.20941		1.25895	-0.015358		0.62574	0.314087
0.626336	0.209243		1.2602	-0.015569		0.626364	0.314087
0.626961	0.209063		1.26145	-0.015597		0.626989	0.314161
0.627586	0.20879		1.2627	-0.014824		0.627614	0.314454
0.628211	0.208497		1.26395	-0.013446		0.628239	0.314701
0.628836	0.208067		1.2652	-0.012063		0.628864	0.314756
0.629461	0.207412		1.26645	-0.011281		0.629489	0.314754
0.630086	0.206941		1.2677	-0.011225		0.630114	0.314908
0.63071	0.206769		1.26895	-0.010651		0.630739	0.315214
0.631335	0.206597		1.2702	-0.009116		0.631364	0.315378
0.63196	0.206427		1.27145	-0.007691		0.631989	0.315428
0.632585	0.206167		1.2727	-0.006908		0.632614	0.315467
0.63321	0.20559		1.27395	-0.006383		0.633238	0.315103
0.633835	0.204786		1.2752	-0.005885		0.633863	0.314532
0.63446	0.203995		1.27645	-0.005696		0.634488	0.314079
0.635085	0.203239		1.2777	-0.005407		0.635113	0.31377
0.63571	0.202621		1.27895	-0.004572		0.635738	0.313469
0.636335	0.202187		1.2802	-0.003286		0.636363	0.313251
0.63696	0.201824		1.28145	-0.002229		0.636988	0.313078
0.637585	0.201469		1.2827	-0.001936		0.637613	0.31274
0.63821	0.201135		1.28395	-0.001729		0.638238	0.312175
0.638834	0.200845		1.2852	-0.001399		0.638863	0.311665
0.639459	0.200604		1.28645	-0.001413		0.639488	0.311291
0.640084	0.200362		1.2877	-0.001711		0.640113	0.310978
0.640709	0.200149		1.28895	-0.001916		0.640738	0.310698
0.641334	0.200147		1.2902	-0.001711		0.641362	0.310448
0.641959	0.200109		1.29145	-0.001033		0.641987	0.310165
0.642584	0.199806		1.2927	-0.000245		0.642612	0.309823
0.643209	0.19949		1.29395	0.000205		0.643237	0.309465
0.643834	0.199064		1.2952	0.000226		0.643862	0.309073
0.644459	0.198426		1.29645	0.000263		0.644487	0.308681
0.645084	0.197841		1.2977	0.001019		0.645112	0.30831
0.645709	0.197316		1.29895	0.002066		0.645737	0.307965
0.646334	0.196815		1.3002	0.001903		0.646362	0.307734
0.646958	0.196434		1.30145	0.000682		0.646987	0.30766
0.647583	0.196145		1.3027	-0.0005		0.647612	0.307697
0.648208	0.195844		1.30395	-0.000963		0.648237	0.307958
0.648833	0.195539		1.3052	-0.001021		0.648861	0.308328
0.649458	0.195227		1.30645	-0.000862		0.649486	0.30881
0.650083	0.194896		1.3077	-0.000753		0.650111	0.30937
0.650708	0.19453		1.30895	-0.001097		0.650736	0.30973
0.651333	0.194039		1.3102	-0.001947		0.651361	0.309775
0.651958	0.19355		1.31145	-0.002914		0.651986	0.309535
0.652583	0.193149		1.3127	-0.003073		0.652611	0.308884
0.653208	0.192911		1.31395	-0.002193		0.653236	0.308168
0.653833	0.192574		1.3152	-0.001351		0.653861	0.307608
0.654458	0.192144		1.31645	-0.0017		0.654486	0.307293
0.655082	0.191726		1.3177	-0.00245		0.655111	0.307297
0.655707	0.191341		1.31895	-0.003026		0.655736	0.307607
0.656332	0.191019		1.3202	-0.00362		0.65636	0.307833
0.656957	0.190812		1.32145	-0.004481		0.656985	0.30776
0.657582	0.190633		1.3227	-0.00533		0.65761	0.307422
0.658207	0.190491		1.32395	-0.005873		0.658235	0.307029
0.658832	0.190447		1.3252	-0.005981		0.65886	0.306604
0.659457	0.190307		1.32645	-0.005757		0.659485	0.306293
0.660082	0.189938		1.3277	-0.005496		0.66011	0.306188
0.660707	0.189545		1.32895	-0.005122		0.660735	0.30593
0.661332	0.188941		1.3302	-0.004616		0.66136	0.305379
0.661957	0.188007		1.33145	-0.004625		0.661985	0.304803
0.662582	0.187312		1.3327	-0.004969		0.66261	0.304364
0.663206	0.186893		1.33395	-0.004955		0.663235	0.304079
0.663831	0.186535		1.3352	-0.004743		0.663859	0.304072
0.664456	0.186454		1.33645	-0.004625		0.664484	0.30435
0.665081	0.186559		1.3377	-0.004676		0.665109	0.304608
0.665706	0.186265		1.33895	-0.004653		0.665734	0.304692
0.666331	0.18563		1.3402	-0.004476		0.666359	0.304556
0.666956	0.184922		1.34144	-0.004175		0.666984	0.304186
0.667581	0.184014		1.34269	-0.004017		0.667609	0.303658
0.668206	0.183112		1.34394	-0.004435		0.668234	0.303176
0.668831	0.182413		1.34519	-0.005547		0.668859	0.302913
0.669456	0.181786		1.34644	-0.006699		0.669484	0.302942
0.670081	0.181135		1.34769	-0.00682		0.670109	0.303145
0.670705	0.180428		1.34894	-0.006027		0.670734	0.303398
0.67133	0.179778		1.35019	-0.004974		0.671358	0.303633
0.671955	0.179242		1.35144	-0.004139		0.671983	0.303829
0.67258	0.178719		1.35269	-0.003653		0.672608	0.303823
0.673205	0.178339		1.35394	-0.003532		0.673233	0.303652
0.67383	0.17816		1.35519	-0.003555		0.673858	0.303465
0.674455	0.177763		1.35644	-0.003919		0.674483	0.303305
0.67508	0.177017		1.35769	-0.004391		0.675108	0.30318
0.675705	0.176253		1.35894	-0.00486		0.675733	0.303108
0.67633	0.175434		1.36019	-0.005257		0.676358	0.303068
0.676955	0.174595		1.36144	-0.005465		0.676983	0.30301
0.67758	0.173868		1.36269	-0.005113		0.677608	0.302792
0.678205	0.173236		1.36394	-0.004768		0.678233	0.302433
0.678829	0.172606		1.36519	-0.004844		0.678857	0.301998
0.679454	0.171989		1.36644	-0.005603		0.679482	0.301525
0.680079	0.171442		1.36769	-0.006583		0.680107	0.300995
0.680704	0.171012		1.36894	-0.006954		0.680732	0.300347
0.681329	0.170617		1.37019	-0.006915		0.681357	0.299847
0.681954	0.170291		1.37144	-0.006802		0.681982	0.299608
0.682579	0.170045		1.37269	-0.006586		0.682607	0.299452
0.683204	0.169696		1.37394	-0.006065		0.683232	0.299674
0.683829	0.169237		1.37519	-0.00544		0.683857	0.300211
0.684454	0.168819		1.37644	-0.005117		0.684482	0.300963
0.685079	0.168506		1.37769	-0.005055		0.685107	0.301804
0.685704	0.168311		1.37894	-0.005036		0.685732	0.302553
0.686329	0.16825		1.38019	-0.005304		0.686356	0.302887
0.686953	0.168275		1.38144	-0.00607		0.686981	0.302955
0.687578	0.168231		1.38269	-0.006758		0.687606	0.30275
0.688203	0.168095		1.38394	-0.006797		0.688231	0.302257
0.688828	0.167835		1.38519	-0.006468		0.688856	0.301754
0.689453	0.167438		1.38644	-0.006025		0.689481	0.301291
0.690078	0.167032		1.38769	-0.005402		0.690106	0.300777
0.690703	0.166808		1.38894	-0.004942		0.690731	0.3
0.691328	0.166748		1.39019	-0.004922		0.691356	0.299091
0.691953	0.166669		1.39144	-0.005287		0.691981	0.298342
0.692578	0.166565		1.39269	-0.005744		0.692606	0.297947
0.693203	0.166425		1.39394	-0.005988		0.693231	0.297537
0.693828	0.166083		1.39519	-0.006143		0.693855	0.297012
0.694453	0.165378		1.39644	-0.006493		0.69448	0.296462
0.695077	0.164571		1.39769	-0.006363		0.695105	0.295724
0.695702	0.163613		1.39894	-0.00521		0.69573	0.294678
0.696327	0.162712		1.40019	-0.004036		0.696355	0.293928
0.696952	0.162183		1.40144	-0.003613		0.69698	0.293553
0.697577	0.162147		1.40269	-0.003596		0.697605	0.293228
0.698202	0.162468		1.40394	-0.003602		0.69823	0.293109
0.698827	0.162997		1.40519	-0.003477		0.698855	0.293211
0.699452	0.163472		1.40644	-0.003011		0.69948	0.293368
0.700077	0.163713		1.40769	-0.002427		0.700105	0.293569
0.700702	0.163759		1.40894	-0.002022		0.70073	0.293673
0.701327	0.1634		1.41019	-0.001879		0.701354	0.293579
0.701952	0.163041		1.41144	-0.001762		0.701979	0.293406
0.702577	0.162643		1.41269	-0.001611		0.702604	0.293188
0.703201	0.162102		1.41394	-0.001627		0.703229	0.292936
0.703826	0.161563		1.41519	-0.002007		0.703854	0.292815
0.704451	0.161026		1.41644	-0.002231		0.704479	0.292906
0.705076	0.160489		1.41769	-0.002437		0.705104	0.29303
0.705701	0.160084		1.41894	-0.002662		0.705729	0.293184
0.706326	0.160142		1.42019	-0.00272		0.706354	0.293344
0.706951	0.16035		1.42144	-0.002437		0.706979	0.293462
0.707576	0.160704		1.42269	-0.00202		0.707604	0.293538
0.708201	0.161042		1.42394	-0.001705		0.708229	0.293523
0.708826	0.161288		1.42519	-0.001383		0.708853	0.293388
0.709451	0.16132		1.42644	-0.000768		0.709478	0.293278
0.710076	0.161022		1.42769	8.6e-05		0.710103	0.293241
0.710701	0.160544		1.42894	0.000854		0.710728	0.293295
0.711325	0.160027		1.43019	0.001019		0.711353	0.293501
0.71195	0.15938		1.43144	0.000762		0.711978	0.293831
0.712575	0.158913		1.43268	0.0008		0.712603	0.294012
0.7132	0.159017		1.43393	0.001049		0.713228	0.293913
0.713825	0.159126		1.43518	0.001134		0.713853	0.293602
0.71445	0.159311		1.43643	0.001168		0.714478	0.293085
0.715075	0.159584		1.43769	0.001279		0.715103	0.292456
0.7157	0.159615		1.43894	0.001614		0.715728	0.291709
0.716325	0.159366		1.44019	0.002167		0.716352	0.290833
0.71695	0.159084		1.44144	0.002577		0.716977	0.290036
0.717575	0.158677		1.44268	0.002537		0.717602	0.28935
0.7182	0.158129		1.44393	0.002517		0.718227	0.288765
0.718825	0.157503		1.44518	0.003258		0.718852	0.288537
0.719449	0.156837		1.44643	0.004327		0.719477	0.288535
0.720074	0.156245		1.44768	0.004572		0.720102	0.288184
0.720699	0.155814		1.44893	0.004145		0.720727	0.287551
0.721324	0.155485		1.45018	0.00358		0.721352	0.287074
0.721949	0.155294		1.45143	0.003087		0.721977	0.286837
0.722574	0.155116		1.45268	0.002738		0.722602	0.286988
0.723199	0.154963		1.45393	0.002832		0.723227	0.287691
0.723824	0.154915		1.45518	0.003186		0.723851	0.288636
0.724449	0.155151		1.45643	0.003231		0.724476	0.289668
0.725074	0.155638		1.45768	0.003012		0.725101	0.290794
0.725699	0.156156		1.45893	0.002872		0.725726	0.291812
0.726324	0.156802		1.46018	0.002772		0.726351	0.292699
0.726948	0.157363		1.46143	0.002561		0.726976	0.29348
0.727573	0.157563		1.46268	0.002163		0.727601	0.293869
0.728198	0.157645		1.46393	0.001712		0.728226	0.294002
0.728823	0.157564		1.46518	0.001355		0.728851	0.294011
0.729448	0.157165		1.46643	0.001026		0.729476	0.293941
0.730073	0.156719		1.46768	0.00056		0.730101	0.293843
0.730698	0.156383		1.46893	8.3e-05		0.730726	0.293686
0.731323	0.156047		1.47018	-0.000485		0.73135	0.293455
0.731948	0.155944		1.47143	-0.000779		0.731975	0.293124
0.732573	0.156087		1.47268	-0.000559		0.7326	0.292746
0.733198	0.15612		1.47393	-0.00025		0.733225	0.292393
0.733823	0.156067		1.47518	-0.00026		0.73385	0.29209
0.734448	0.156014		1.47643	-0.000561		0.734475	0.292073
0.735072	0.155961		1.47768	-0.000325		0.7351	0.292327
0.735697	0.155979		1.47893	0.000682		0.735725	0.292649
0.736322	0.156181		1.48018	0.001437		0.73635	0.292948
0.736947	0.156499		1.48143	0.001745		0.736975	0.293209
0.737572	0.156751		1.48268	0.002039		0.7376	0.293344
0.738197	0.156838		1.48393	0.002425		0.738225	0.293417
0.738822	0.156842		1.48518	0.002494		0.738849	0.29349
0.739447	0.156878		1.48643	0.002135		0.739474	0.293699
0.740072	0.156929		1.48768	0.001893		0.740099	0.293873
0.740697	0.157166		1.48893	0.001788		0.740724	0.293813
0.741322	0.157705		1.49018	0.001686		0.741349	0.293601
0.741947	0.158179		1.49143	0.002206		0.741974	0.293345
0.742572	0.15847		1.49268	0.003444		0.742599	0.292945
0.743196	0.158744		1.49393	0.004458		0.743224	0.292486
0.743821	0.158587		1.49518	0.004724		0.743849	0.292327
0.744446	0.158114		1.49643	0.004636		0.744474	0.292371
0.745071	0.157794		1.49768	0.004951		0.745099	0.292483
0.745696	0.157576		1.49893	0.005549		0.745724	0.292802
0.746321	0.157406		1.50018	0.006412		0.746349	0.293161
0.746946	0.15742		1.50143	0.007639		0.746973	0.293307
0.747571	0.157697		1.50268	0.008303		0.747598	0.293407
0.748196	0.157755		1.50393	0.007961		0.748223	0.293443
0.748821	0.157726		1.50518	0.007621		0.748848	0.293364
0.749446	0.157715		1.50643	0.007811		0.749473	0.293345
0.750071	0.157786		1.50768	0.007889		0.750098	0.293435
0.750696	0.157902		1.50893	0.007301		0.750723	0.29355
0.75132	0.158017		1.51018	0.006426		0.751348	0.293929
0.751945	0.158132		1.51143	0.006211		0.751973	0.29475
0.75257	0.158202		1.51268	0.006452		0.752598	0.295722
0.753195	0.15809		1.51393	0.006519		0.753223	0.296764
0.75382	0.157823		1.51518	0.006935		0.753847	0.297592
0.754445	0.157374		1.51643	0.007731		0.754472	0.297871
0.75507	0.156879		1.51768	0.008086		0.755097	0.297792
0.755695	0.156137		1.51893	0.007853		0.755722	0.297673
0.75632	0.155102		1.52018	0.007566		0.756347	0.297549
0.756945	0.154146		1.52143	0.007365		0.756972	0.297516
0.75757	0.153222		1.52268	0.006504		0.757597	0.297598
0.758195	0.152421		1.52393	0.004948		0.758222	0.297574
0.75882	0.152021		1.52518	0.003719		0.758847	0.297432
0.759444	0.151928		1.52642	0.003216		0.759472	0.297298
0.760069	0.152285		1.52767	0.002824		0.760097	0.29726
0.760694	0.152681		1.52893	0.00201		0.760722	0.29744
0.761319	0.153009		1.53018	0.001332		0.761346	0.297803
0.761944	0.153171		1.53143	0.000419		0.761971	0.298225
0.762569	0.153215		1.53268	-0.000824		0.762596	0.298679
0.763194	0.153118		1.53392	-0.001886		0.763221	0.299228
0.763819	0.153041		1.53517	-0.002302		0.763846	0.299531
0.764444	0.153062		1.53642	-0.00212		0.764471	0.299457
0.765069	0.153193		1.53767	-0.001847		0.765096	0.299383
0.765694	0.153332		1.53892	-0.001467		0.765721	0.299109
0.766319	0.153472		1.54017	-0.001043		0.766346	0.298616
0.766943	0.153566		1.54142	-0.000646		0.766971	0.298256
0.767568	0.153487		1.54267	-0.000148		0.767596	0.298041
0.768193	0.153245		1.54392	0.00031		0.768221	0.297837
0.768818	0.152978		1.54517	0.000568		0.768845	0.297726
0.769443	0.152711		1.54642	0.000235		0.76947	0.297602
0.770068	0.152435		1.54767	-0.000491		0.770095	0.297303
0.770693	0.152132		1.54892	-0.000694		0.77072	0.296936
0.771318	0.151833		1.55017	-0.000189		0.771345	0.296644
0.771943	0.151561		1.55142	0.000603		0.77197	0.296619
0.772568	0.151287		1.55267	0.001394		0.772595	0.296967
0.773193	0.151137		1.55392	0.002117		0.77322	0.297523
0.773818	0.151192		1.55517	0.002912		0.773845	0.298104
0.774443	0.151205		1.55642	0.003993		0.77447	0.298526
0.775067	0.151184		1.55767	0.005326		0.775095	0.298646
0.775692	0.151132		1.55892	0.006771		0.77572	0.298524
0.776317	0.150953		1.56017	0.008135		0.776344	0.298288
0.776942	0.150597		1.56142	0.009168		0.776969	0.298032
0.777567	0.150093		1.56267	0.010107		0.777594	0.29793
0.778192	0.149492		1.56392	0.011169		0.778219	0.297992
0.778817	0.148999		1.56517	0.012171		0.778844	0.298032
0.779442	0.148699		1.56642	0.012991		0.779469	0.298032
0.780067	0.148511		1.56767	0.013442		0.780094	0.298009
0.780692	0.14841		1.56892	0.013581		0.780719	0.297871
0.781317	0.148326		1.57017	0.013458		0.781344	0.297794
0.781942	0.148243		1.57142	0.013076		0.781969	0.29796
0.782567	0.148161		1.57267	0.012481		0.782594	0.298226
0.783191	0.148038		1.57392	0.011764		0.783219	0.298394
0.783816	0.147835		1.57517	0.011123		0.783844	0.298422
0.784441	0.147643		1.57642	0.010881		0.784468	0.298055
0.785066	0.147616		1.57767	0.011035		0.785093	0.297412
0.785691	0.147724		1.57892	0.011196		0.785718	0.296746
0.786316	0.147805		1.58017	0.011255		0.786343	0.296116
0.786941	0.147847		1.58142	0.011241		0.786968	0.295541
0.787566	0.147845		1.58267	0.01116		0.787593	0.295103
0.788191	0.147775		1.58392	0.011076		0.788218	0.294739
0.788816	0.147682		1.58517	0.010941		0.788843	0.294428
0.789441	0.147627		1.58642	0.010656		0.789468	0.294281
0.790066	0.147612		1.58767	0.010133		0.790093	0.294149
0.790691	0.147313		1.58892	0.009439		0.790718	0.293919
0.791315	0.146679		1.59017	0.008779		0.791342	0.293654
0.79194	0.145964		1.59142	0.008616		0.791967	0.293231
0.792565	0.145131		1.59267	0.008885		0.792592	0.292654
0.79319	0.144266		1.59392	0.008905		0.793217	0.292213
0.793815	0.143544		1.59517	0.008473		0.793842	0.291933
0.79444	0.142921		1.59642	0.007954		0.794467	0.291699
0.795065	0.142432		1.59767	0.00757		0.795092	0.291685
0.79569	0.14216		1.59892	0.007385		0.795717	0.292096
0.796315	0.14197		1.60017	0.007567		0.796342	0.29249
0.79694	0.141774		1.60142	0.008027		0.796967	0.292815
0.797565	0.141576		1.60267	0.008341		0.797592	0.293075
0.79819	0.141138		1.60392	0.007957		0.798217	0.293118
0.798815	0.140511		1.60517	0.007212		0.798841	0.292963
0.799439	0.139916		1.60642	0.007013		0.799466	0.292763
0.800064	0.13933		1.60767	0.007026		0.800091	0.292517
0.800689	0.138698		1.60892	0.007034		0.800716	0.292342
0.801314	0.138027		1.61017	0.007252		0.801341	0.292353
0.801939	0.137324		1.61142	0.007379		0.801966	0.292432
0.802564	0.136599		1.61267	0.007069		0.802591	0.292453
0.803189	0.135842		1.61392	0.00653		0.803216	0.292445
0.803814	0.135119		1.61517	0.005795		0.803841	0.292301
0.804439	0.13455		1.61642	0.005039		0.804466	0.291896
0.805064	0.134059		1.61767	0.004942		0.805091	0.291615
0.805689	0.133637		1.61892	0.005382		0.805716	0.291592
0.806314	0.133254		1.62017	0.005957		0.806341	0.291569
0.806938	0.13279		1.62142	0.006606		0.806965	0.291618
0.807563	0.132042		1.62267	0.006799		0.80759	0.291774
0.808188	0.131331		1.62391	0.0066		0.808215	0.291871
0.808813	0.130768		1.62516	0.006556		0.80884	0.291899
0.809438	0.130305		1.62641	0.006771		0.809465	0.291931
0.810063	0.129775		1.62766	0.007006		0.81009	0.292005
0.810688	0.129125		1.62891	0.007112		0.810715	0.292009
0.811313	0.128441		1.63017	0.007062		0.81134	0.291749
0.811938	0.127659		1.63141	0.006766		0.811965	0.291366
0.812563	0.12693		1.63266	0.006395		0.81259	0.290885
0.813188	0.126545		1.63391	0.006453		0.813215	0.290162
0.813813	0.12649		1.63516	0.007598		0.813839	0.289389
0.814438	0.126461		1.63641	0.009334		0.814464	0.288745
0.815062	0.126518		1.63766	0.010387		0.815089	0.288113
0.815687	0.126576		1.63891	0.010614		0.815714	0.287736
0.816312	0.126502		1.64016	0.010307		0.816339	0.287759
0.816937	0.126379		1.64141	0.010062		0.816964	0.287965
0.817562	0.126275		1.64266	0.010235		0.817589	0.288291
0.818187	0.126216		1.64391	0.010739		0.818214	0.288596
0.818812	0.126051		1.64516	0.011277		0.818839	0.28879
0.819437	0.125609		1.64641	0.011929		0.819464	0.288852
0.820062	0.125165		1.64766	0.01291		0.820089	0.288857
0.820687	0.124696		1.64891	0.013623		0.820714	0.288837
0.821312	0.12419		1.65016	0.013675		0.821339	0.288864
0.821937	0.123858		1.65141	0.013381		0.821963	0.288987
0.822562	0.12383		1.65266	0.013386		0.822588	0.289064
0.823186	0.123833		1.65391	0.014118		0.823213	0.289034
0.823811	0.123947		1.65516	0.015037		0.823838	0.289004
0.824436	0.12414		1.65641	0.015166		0.824463	0.288858
0.825061	0.124273		1.65766	0.01487		0.825088	0.288512
0.825686	0.124358		1.65891	0.01442		0.825713	0.288013
0.826311	0.124351		1.66016	0.013766		0.826338	0.287434
0.826936	0.124112		1.66141	0.013619		0.826963	0.286854
0.827561	0.123708		1.66266	0.014297		0.827588	0.286319
0.828186	0.123177		1.66391	0.0152		0.828213	0.285919
0.828811	0.12259		1.66516	0.015957		0.828838	0.285797
0.829436	0.122177		1.66641	0.016438		0.829462	0.285867
0.830061	0.122074		1.66766	0.016272		0.830087	0.285951
0.830686	0.122025		1.66891	0.015842		0.830712	0.286086
0.83131	0.12208		1.67016	0.015953		0.831337	0.286144
0.831935	0.122152		1.67141	0.016507		0.831962	0.286049
0.83256	0.122246		1.67266	0.016706		0.832587	0.28591
0.833185	0.12236		1.67391	0.016442		0.833212	0.285805
0.83381	0.122461		1.67516	0.016228		0.833837	0.285759
0.834435	0.12255		1.67641	0.016385		0.834462	0.285764
0.83506	0.122575		1.67766	0.016715		0.835087	0.285793
0.835685	0.122463		1.67891	0.01694		0.835712	0.285822
0.83631	0.122277		1.68016	0.017194		0.836336	0.285627
0.836935	0.122019		1.68141	0.017714		0.836961	0.28528
0.83756	0.121719		1.68266	0.018126		0.837586	0.285011
0.838185	0.121559		1.68391	0.017916		0.838211	0.284783
0.83881	0.121624		1.68516	0.016863		0.838836	0.284597
0.839434	0.121752		1.68641	0.015567		0.839461	0.284507
0.840059	0.121991		1.68766	0.015179		0.840086	0.284426
0.840684	0.12227		1.68891	0.016129		0.840711	0.284308
0.841309	0.12264		1.69016	0.017882		0.841336	0.284184
0.841934	0.123101		1.69141	0.019547		0.841961	0.28424
0.842559	0.123548		1.69266	0.020379		0.842586	0.284573
0.843184	0.123978		1.69391	0.020347		0.843211	0.28513
0.843809	0.12428		1.69516	0.019642		0.843836	0.285769
0.844434	0.124215		1.69641	0.018648		0.84446	0.28641
0.845059	0.123929		1.69766	0.018205		0.845085	0.286923
0.845684	0.123726		1.69891	0.018633		0.84571	0.287313
0.846309	0.123569		1.70016	0.019538		0.846335	0.287654
0.846933	0.123482		1.70141	0.020514		0.84696	0.287966
0.847558	0.123511		1.70266	0.02124		0.847585	0.288221
0.848183	0.123377		1.70391	0.021392		0.84821	0.288362
0.848808	0.122983		1.70516	0.02133		0.848835	0.288332
0.849433	0.122561		1.70641	0.021717		0.84946	0.288161
0.850058	0.122325		1.70766	0.022356		0.850085	0.287972
0.850683	0.122372		1.70891	0.022738		0.85071	0.287802
0.851308	0.122673		1.71016	0.022724		0.851335	0.287708
0.851933	0.123146		1.71141	0.022454		0.851959	0.28774
0.852558	0.123576		1.71266	0.022198		0.852584	0.287917
0.853183	0.12388		1.71391	0.022251		0.853209	0.288093
0.853808	0.123872		1.71515	0.022793		0.853834	0.288332
0.854433	0.123753		1.7164	0.023666		0.854459	0.288679
0.855057	0.123354		1.71765	0.024626		0.855084	0.288923
0.855682	0.12296		1.7189	0.025446		0.855709	0.289114
0.856307	0.12262		1.72016	0.025333		0.856334	0.289316
0.856932	0.122352		1.72141	0.02434		0.856959	0.289598
0.857557	0.122144		1.72266	0.023438		0.857584	0.29007
0.858182	0.121985		1.7239	0.022938		0.858209	0.290711
0.858807	0.12185		1.72515	0.022687		0.858834	0.291354
0.859432	0.121852		1.7264	0.022882		0.859458	0.29194
0.860057	0.121937		1.72765	0.02328		0.860083	0.292275
0.860682	0.122028		1.7289	0.023079		0.860708	0.292234
0.861307	0.122124		1.73015	0.022914		0.861333	0.291996
0.861932	0.122193		1.7314	0.022959		0.861958	0.291758
0.862557	0.122132		1.73265	0.022656		0.862583	0.291596
0.863181	0.122034		1.7339	0.022228		0.863208	0.291663
0.863806	0.121839		1.73515	0.022305		0.863833	0.291942
0.864431	0.121635		1.7364	0.022673		0.864458	0.292318
0.865056	0.121442		1.73765	0.022646		0.865083	0.292693
0.865681	0.121263		1.7389	0.022496		0.865708	0.293042
0.866306	0.121072		1.74015	0.022613		0.866333	0.293309
0.866931	0.12087		1.7414	0.022994		0.866957	0.293478
0.867556	0.120682		1.74265	0.023415		0.867582	0.293625
0.868181	0.120565		1.7439	0.023868		0.868207	0.293748
0.868806	0.120532		1.74515	0.024687		0.868832	0.293803
0.869431	0.12061		1.7464	0.025312		0.869457	0.293846
0.870056	0.120731		1.74765	0.025565		0.870082	0.293941
0.870681	0.120814		1.7489	0.02576		0.870707	0.294037
0.871305	0.120767		1.75015	0.025999		0.871332	0.29416
0.87193	0.120677		1.7514	0.026208		0.871957	0.294235
0.872555	0.120554		1.75265	0.026698		0.872582	0.29405
0.87318	0.12043		1.7539	0.02752		0.873207	0.293673
0.873805	0.120317		1.75515	0.02839		0.873832	0.293276
0.87443	0.120242		1.7564	0.029478		0.874456	0.29276
0.875055	0.120264		1.75765	0.030811		0.875081	0.292154
0.87568	0.120446		1.7589	0.032111		0.875706	0.291596
0.876305	0.120605		1.76015	0.033292		0.876331	0.291045
0.87693	0.120682		1.7614	0.033806		0.876956	0.290513
0.877555	0.120686		1.76265	0.03342		0.877581	0.290025
0.87818	0.120621		1.7639	0.032936		0.878206	0.289587
0.878805	0.120473		1.76515	0.032966		0.878831	0.289181
0.879429	0.120453		1.7664	0.033278		0.879456	0.288777
0.880054	0.120759		1.76765	0.033349		0.880081	0.288461
0.880679	0.121063		1.7689	0.033059		0.880706	0.288366
0.881304	0.12127		1.77015	0.032704		0.881331	0.288513
0.881929	0.121395		1.7714	0.032929		0.881955	0.288778
0.882554	0.121295		1.77265	0.033623		0.88258	0.289019
0.883179	0.120944		1.7739	0.034026		0.883205	0.289135
0.883804	0.1205		1.77515	0.034057		0.88383	0.28918
0.884429	0.119861		1.7764	0.033925		0.884455	0.289283
0.885054	0.11922		1.77765	0.033863		0.88508	0.289408
0.885679	0.118748		1.7789	0.034081		0.885705	0.289593
0.886304	0.118512		1.78015	0.034493		0.88633	0.289871
0.886928	0.1184		1.7814	0.035056		0.886955	0.290024
0.887553	0.118448		1.78265	0.035365		0.88758	0.289918
0.888178	0.118476		1.7839	0.035368		0.888205	0.289712
0.888803	0.118445		1.78515	0.035394		0.88883	0.289372
0.889428	0.118297		1.7864	0.035518		0.889454	0.288916
0.890053	0.117956		1.78765	0.035227		0.890079	0.288734
0.890678	0.117524		1.7889	0.034253		0.890704	0.288813
0.891303	0.117086		1.79015	0.033146		0.891329	0.288935
0.891928	0.116644		1.7914	0.032615		0.891954	0.289242
0.892553	0.116316		1.79265	0.0326		0.892579	0.289564
0.893178	0.116192		1.7939	0.033016		0.893204	0.289523
0.893803	0.116089		1.79515	0.033528		0.893829	0.289272
0.894428	0.116033		1.7964	0.033699		0.894454	0.288935
0.895052	0.116011		1.79765	0.033733		0.895079	0.288443
0.895677	0.115831		1.7989	0.034058		0.895704	0.288077
0.896302	0.115503		1.80015	0.034489		0.896329	0.287928
0.896927	0.11518		1.8014	0.034643		0.896953	0.287837
0.897552	0.114868		1.80265	0.034116		0.897578	0.287827
0.898177	0.114613		1.8039	0.033097		0.898203	0.28789
0.898802	0.114443		1.80515	0.032376		0.898828	0.287941
0.899427	0.114302		1.8064	0.032		0.899453	0.287977
0.900052	0.114104		1.80765	0.031458		0.900078	0.288005
0.900677	0.113804		1.8089	0.030733		0.900703	0.287984
0.901302	0.113417		1.81014	0.030107		0.901328	0.287962
0.901927	0.112964		1.8114	0.029539		0.901953	0.288047
0.902552	0.112513		1.81265	0.029056		0.902578	0.288273
0.903176	0.112083		1.8139	0.029012		0.903203	0.288567
0.903801	0.111774		1.81515	0.028848		0.903828	0.289113
0.904426	0.111673		1.81639	0.027977		0.904452	0.289754
0.905051	0.111682		1.81764	0.026949		0.905077	0.289934
0.905676	0.111671		1.81889	0.026487		0.905702	0.289944
0.906301	0.111576		1.82014	0.026791		0.906327	0.289936
0.906926	0.111322		1.82139	0.027548		0.906952	0.289878
0.907551	0.110956		1.82264	0.02805		0.907577	0.290023
0.908176	0.110563		1.82389	0.028064		0.908202	0.29068
0.908801	0.110176		1.82514	0.027932		0.908827	0.291336
0.909426	0.109841		1.82639	0.027921		0.909452	0.29197
0.910051	0.109536		1.82764	0.028248		0.910077	0.292569
0.910676	0.109059		1.82889	0.02872		0.910702	0.293216
0.9113	0.108582		1.83014	0.029328		0.911327	0.293933
0.911925	0.108121		1.83139	0.030269		0.911951	0.294579
0.91255	0.107793		1.83264	0.031259		0.912576	0.294994
0.913175	0.107686		1.83389	0.032026		0.913201	0.295255
0.9138	0.107729		1.83514	0.032654		0.913826	0.295514
0.914425	0.107772		1.83639	0.033123		0.914451	0.29577
0.91505	0.107862		1.83764	0.033464		0.915076	0.296005
0.915675	0.108205		1.83889	0.034211		0.915701	0.296179
0.9163	0.108657		1.84014	0.035221		0.916326	0.296149
0.916925	0.10916		1.84139	0.036		0.916951	0.295722
0.91755	0.109652		1.84264	0.036491		0.917576	0.295155
0.918175	0.110046		1.84389	0.036749		0.918201	0.294701
0.9188	0.110184		1.84514	0.036617		0.918826	0.294525
0.919424	0.11008		1.84639	0.036835		0.91945	0.294669
0.920049	0.109975		1.84764	0.037566		0.920075	0.295138
0.920674	0.109915		1.84889	0.038185		0.9207	0.295606
0.921299	0.110041		1.85014	0.038383		0.921325	0.295881
0.921924	0.110171		1.85139	0.038821		0.92195	0.295817
0.922549	0.110141		1.85264	0.039311		0.922575	0.295643
0.923174	0.11011		1.85389	0.039854		0.9232	0.29537
0.923799	0.110009		1.85514	0.040667		0.923825	0.295179
0.924424	0.109724		1.85639	0.041556		0.92445	0.295308
0.925049	0.10966		1.85764	0.042031		0.925075	0.295706
0.925674	0.109732		1.85889	0.041994		0.9257	0.296037
0.926299	0.10983		1.86014	0.041968		0.926325	0.296309
0.926924	0.110072		1.86139	0.042019		0.926949	0.296446
0.927548	0.110504		1.86264	0.041813		0.927574	0.296333
0.928173	0.110957		1.86389	0.041624		0.928199	0.296129
0.928798	0.111415		1.86514	0.041638		0.928824	0.295907
0.929423	0.111845		1.86639	0.041696		0.929449	0.295679
0.930048	0.112167		1.86764	0.041856		0.930074	0.295471
0.930673	0.112312		1.86889	0.042359		0.930699	0.295286
0.931298	0.11216		1.87014	0.042689		0.931324	0.295063
0.931923	0.112012		1.87139	0.042335		0.931949	0.294782
0.932548	0.111904		1.87264	0.041671		0.932574	0.294459
0.933173	0.111882		1.87389	0.041206		0.933199	0.294001
0.933798	0.111869		1.87514	0.041037		0.933824	0.293451
0.934423	0.111862		1.87639	0.041184		0.934448	0.293083
0.935048	0.111793		1.87764	0.041103		0.935073	0.292903
0.935672	0.111518		1.87889	0.04067		0.935698	0.292959
0.936297	0.111128		1.88014	0.040513		0.936323	0.293427
0.936922	0.110794		1.88139	0.040556		0.936948	0.293937
0.937547	0.110469		1.88264	0.040207		0.937573	0.294279
0.938172	0.110179		1.88389	0.039552		0.938198	0.294547
0.938797	0.10996		1.88514	0.038712		0.938823	0.294483
0.939422	0.109696		1.88639	0.03779		0.939448	0.294025
0.940047	0.109361		1.88764	0.037166		0.940073	0.293702
0.940672	0.10904		1.88889	0.037197		0.940698	0.293539
0.941297	0.108814		1.89014	0.037583		0.941323	0.293364
0.941922	0.108757		1.89139	0.037695		0.941947	0.293126
0.942547	0.108791		1.89264	0.037574		0.942572	0.292836
0.943172	0.108887		1.89389	0.037571		0.943197	0.292583
0.943796	0.108927		1.89514	0.037848		0.943822	0.292365
0.944421	0.108789		1.89639	0.038308		0.944447	0.292147
0.945046	0.108518		1.89764	0.038792		0.945072	0.29193
0.945671	0.108225		1.89889	0.039225		0.945697	0.291749
0.946296	0.107929		1.90014	0.039516		0.946322	0.291681
0.946921	0.107603		1.90139	0.039836		0.946947	0.29169
0.947546	0.10717		1.90264	0.040436		0.947572	0.291958
0.948171	0.106574		1.90389	0.041059		0.948197	0.292575
0.948796	0.105858		1.90514	0.041503		0.948822	0.293143
0.949421	0.105142		1.90638	0.041873		0.949446	0.293428
0.950046	0.104531		1.90763	0.042276		0.950071	0.293579
0.950671	0.104097		1.90888	0.042964		0.950696	0.293451
0.951295	0.103628		1.91013	0.043881		0.951321	0.293089
0.95192	0.103146		1.91138	0.044555		0.951946	0.292672
0.952545	0.102697		1.91264	0.045131		0.952571	0.292201
0.95317	0.1024		1.91388	0.04582		0.953196	0.291741
0.953795	0.102442		1.91513	0.046432		0.953821	0.291391
0.95442	0.102772		1.91638	0.046926		0.954446	0.291196
0.955045	0.103101		1.91763	0.047193		0.955071	0.291201
0.95567	0.103324		1.91888	0.047144		0.955696	0.291456
0.956295	0.103218		1.92013	0.046863		0.956321	0.291736
0.95692	0.102772		1.92138	0.046419		0.956945	0.292075
0.957545	0.102187		1.92263	0.045979		0.95757	0.292468
0.95817	0.101607		1.92388	0.046129		0.958195	0.29276
0.958795	0.10104		1.92513	0.04699		0.95882	0.293011
0.959419	0.100619		1.92638	0.047814		0.959445	0.293269
0.960044	0.100501		1.92763	0.048379		0.96007	0.29355
0.960669	0.100418		1.92888	0.048919		0.960695	0.293875
0.961294	0.100332		1.93013	0.049369		0.96132	0.294271
0.961919	0.100311		1.93138	0.049574		0.961945	0.294666
0.962544	0.100576		1.93263	0.049665		0.96257	0.295084
0.963169	0.100571		1.93388	0.049829		0.963195	0.295566
0.963794	0.100567		1.93513	0.050283		0.96382	0.296024
0.964419	0.100562		1.93638	0.050967		0.964444	0.296455
0.965044	0.100547		1.93763	0.051589		0.965069	0.296862
0.965669	0.100509		1.93888	0.052267		0.965694	0.297122
0.966294	0.100463		1.94013	0.053226		0.966319	0.297168
0.966919	0.100417		1.94138	0.054058		0.966944	0.29728
0.967543	0.100361		1.94263	0.054464		0.967569	0.297417
0.968168	0.100267		1.94388	0.054551		0.968194	0.297611
0.968793	0.10047		1.94513	0.054591		0.968819	0.297982
0.969418	0.100745		1.94638	0.054797		0.969444	0.298323
0.970043	0.101025		1.94763	0.055136		0.970069	0.298352
0.970668	0.101349		1.94888	0.055668		0.970694	0.298349
0.971293	0.101688		1.95013	0.056452		0.971318	0.298255
0.971918	0.101759		1.95138	0.057348		0.971943	0.297944
0.972543	0.10183		1.95263	0.058194		0.972568	0.297579
0.973168	0.101887		1.95388	0.058897		0.973193	0.29716
0.973793	0.101887		1.95513	0.058884		0.973818	0.296734
0.974418	0.102036		1.95638	0.058272		0.974443	0.296282
0.975043	0.102376		1.95763	0.057619		0.975068	0.295824
0.975667	0.102719		1.95888	0.056867		0.975693	0.295463
0.976292	0.103064		1.96013	0.055941		0.976318	0.295168
0.976917	0.10342		1.96138	0.055253		0.976943	0.29485
0.977542	0.103686		1.96263	0.055103		0.977568	0.294436
0.978167	0.10393		1.96388	0.055241		0.978193	0.294053
0.978792	0.104187		1.96513	0.054635		0.978818	0.293962
0.979417	0.104548		1.96638	0.053171		0.979442	0.293934
0.980042	0.105006		1.96763	0.05208		0.980067	0.294008
0.980667	0.105204		1.96888	0.05182		0.980692	0.294328
0.981292	0.105401		1.97013	0.051801		0.981317	0.294571
0.981917	0.105609		1.97138	0.051699		0.981942	0.294517
0.982542	0.105863		1.97263	0.051947		0.982567	0.294462
0.983167	0.106172		1.97388	0.052583		0.983192	0.294447
0.983791	0.106522		1.97513	0.053252		0.983817	0.294548
0.984416	0.10686		1.97638	0.05378		0.984442	0.294845
0.985041	0.107054		1.97763	0.054159		0.985067	0.295327
0.985666	0.106867		1.97888	0.05442		0.985692	0.295741
0.986291	0.106619		1.98013	0.054467		0.986317	0.295887
0.986916	0.10635		1.98138	0.054357		0.986942	0.295599
0.987541	0.106136		1.98263	0.054459		0.987566	0.294894
0.988166	0.106157		1.98388	0.054859		0.988191	0.293993
0.988791	0.106403		1.98513	0.05557		0.988816	0.293136
0.989416	0.106805		1.98638	0.056629		0.989441	0.292374
0.990041	0.107242		1.98763	0.05764		0.990066	0.291885
0.990666	0.107556		1.98888	0.057994		0.990691	0.291716
0.991291	0.107498		1.99013	0.058114		0.991316	0.291543
0.991915	0.107289		1.99138	0.058687		0.991941	0.291321
0.99254	0.106833		1.99263	0.059341		0.992566	0.291045
0.993165	0.106404		1.99388	0.059544		0.993191	0.290765
0.99379	0.106108		1.99513	0.059533		0.993816	0.290483
0.994415	0.106036		1.99638	0.060279		0.994441	0.290215
0.99504	0.106023		1.99763	0.061136		0.995065	0.289978
0.995665	0.106064		1.99887	0.061062		0.99569	0.289751
0.99629	0.10611		2.00013	0.060126		0.996315	0.289502
0.996915	0.106168		2.00137	0.058866		0.99694	0.289242
0.99754	0.106239		2.00263	0.057922		0.997565	0.288946
0.998165	0.106329		2.00387	0.057594		0.99819	0.288592
0.99879	0.106421		2.00513	0.057475		0.998815	0.288128
0.999415	0.106409		2.00637	0.056774		0.99944	0.287567
1.00004	0.106133		2.00762	0.055774		1.00006	0.287004
1.00066	0.105709		2.00887	0.055256		1.00069	0.286655
1.00129	0.105126		2.01012	0.055112		1.00131	0.286555
1.00191	0.104559		2.01137	0.055307		1.00194	0.286561
1.00254	0.104117		2.01262	0.055782		1.00256	0.286631
1.00316	0.103909		2.01387	0.056006		1.00319	0.286719
1.00379	0.103788		2.01512	0.055923		1.00381	0.286869
1.00441	0.103722		2.01637	0.055588		1.00444	0.287117
1.00504	0.103575		2.01762	0.054983		1.00506	0.287456
1.00566	0.103203		2.01887	0.054369		1.00569	0.287827
1.00629	0.102674		2.02012	0.054353		1.00631	0.288144
1.00691	0.102118		2.02137	0.054921		1.00694	0.288357
1.00754	0.101562		2.02262	0.055433		1.00756	0.288523
1.00816	0.101049		2.02387	0.055774		1.00819	0.288692
1.00879	0.100578		2.02512	0.056024		1.00881	0.288866
1.00941	0.099991		2.02637	0.056241		1.00944	0.288974
1.01004	0.099283		2.02762	0.05656		1.01006	0.288756
1.01066	0.098574		2.02887	0.057387		1.01069	0.288395
1.01129	0.097996		2.03012	0.05862		1.01131	0.287784
1.01191	0.097783		2.03137	0.059867		1.01194	0.2872
1.01254	0.097883		2.03262	0.060737		1.01256	0.286814
1.01316	0.098087		2.03387	0.06089		1.01319	0.286797
1.01379	0.098291		2.03512	0.06083		1.01381	0.28676
1.01441	0.098476		2.03637	0.061231		1.01444	0.286696
1.01504	0.098636		2.03762	0.062363		1.01506	0.286603
1.01566	0.099013		2.03887	0.063541		1.01569	0.286342
1.01629	0.099387		2.04012	0.064102		1.01631	0.285944
1.01691	0.099767		2.04137	0.06401		1.01694	0.285856
1.01754	0.10021		2.04262	0.063477		1.01756	0.285884
1.01816	0.100592		2.04387	0.062981		1.01819	0.286037
1.01879	0.100808		2.04512	0.062788		1.01881	0.286633
1.01941	0.101025		2.04637	0.062724		1.01944	0.287454
1.02004	0.101223		2.04762	0.062278		1.02006	0.288221
1.02066	0.101207		2.04887	0.061529		1.02069	0.288977
1.02129	0.100816		2.05012	0.061267		1.02131	0.289584
1.02191	0.100219		2.05137	0.061376		1.02194	0.289805
1.02254	0.099627		2.05262	0.06157		1.02256	0.290156
1.02316	0.099103		2.05387	0.061927		1.02319	0.290668
1.02379	0.098883		2.05512	0.062344		1.02381	0.291181
1.02441	0.098765		2.05637	0.062468		1.02444	0.291696
1.02504	0.09871		2.05762	0.062329		1.02506	0.292222
1.02566	0.098647		2.05887	0.062371		1.02569	0.292763
1.02629	0.09853		2.06012	0.062658		1.02631	0.293315
1.02691	0.098418		2.06137	0.062679		1.02694	0.293876
1.02754	0.09879		2.06262	0.061986		1.02756	0.294461
1.02816	0.099355		2.06387	0.061486		1.02819	0.294876
1.02879	0.099919		2.06512	0.061926		1.02881	0.294885
1.02941	0.100459		2.06637	0.062217		1.02944	0.294853
1.03004	0.100904		2.06762	0.061754		1.03006	0.294882
1.03066	0.100864		2.06887	0.060992		1.03069	0.295114
1.03129	0.100775		2.07012	0.060691		1.03131	0.295667
1.03191	0.100748		2.07137	0.061247		1.03194	0.296558
1.03253	0.100935		2.07262	0.0624		1.03256	0.297439
1.03316	0.101273		2.07387	0.063908		1.03319	0.298253
1.03378	0.101847		2.07512	0.065243		1.03381	0.298922
1.03441	0.102402		2.07637	0.065892		1.03443	0.299416
1.03503	0.102874		2.07762	0.066053		1.03506	0.299799
1.03566	0.103237		2.07887	0.066419		1.03568	0.300139
1.03628	0.103401		2.08012	0.066859		1.03631	0.300386
1.03691	0.103344		2.08137	0.066779		1.03693	0.30057
1.03754	0.103295		2.08262	0.066619		1.03756	0.300725
1.03816	0.103274		2.08387	0.066648		1.03818	0.300879
1.03879	0.10331		2.08512	0.066504		1.03881	0.301022
1.03941	0.103553		2.08637	0.066369		1.03944	0.301164
1.04004	0.103862		2.08762	0.06657		1.04006	0.30136
1.04066	0.104285		2.08887	0.067082		1.04068	0.301606
1.04128	0.10486		2.09012	0.067436		1.04131	0.301854
1.04191	0.105353		2.09137	0.067642		1.04193	0.302253
1.04253	0.10558		2.09262	0.068166		1.04256	0.302792
1.04316	0.105665		2.09387	0.069127		1.04318	0.30328
1.04378	0.105377		2.09511	0.070174		1.04381	0.30374
1.04441	0.104979		2.09637	0.070738		1.04443	0.304212
1.04503	0.104715		2.09761	0.071093		1.04506	0.30471
1.04566	0.104617		2.09886	0.071724		1.04568	0.305298
1.04628	0.104445		2.10012	0.072211		1.04631	0.30598
1.04691	0.10411		2.10136	0.072196		1.04693	0.30668
1.04753	0.103736		2.10261	0.071786		1.04756	0.307178
1.04816	0.103234		2.10386	0.071341		1.04818	0.307439
1.04878	0.102684		2.10511	0.071033		1.04881	0.307715
1.04941	0.102248		2.10636	0.070941		1.04943	0.308052
1.05003	0.101926		2.10761	0.071344		1.05006	0.308388
1.05066	0.101622		2.10886	0.071932		1.05068	0.308765
1.05128	0.101348		2.11011	0.072569		1.05131	0.309069
1.05191	0.101225		2.11136	0.073172		1.05193	0.309132
1.05253	0.1014		2.11261	0.073381		1.05256	0.309076
1.05316	0.101709		2.11386	0.073005		1.05318	0.308964
1.05378	0.101924		2.11511	0.072455		1.05381	0.30868
1.05441	0.102008		2.11636	0.071912		1.05443	0.30835
1.05503	0.102047		2.11761	0.071036		1.05506	0.30806
1.05566	0.101994		2.11886	0.069901		1.05568	0.307777
1.05628	0.10192		2.12011	0.069219		1.05631	0.307481
1.05691	0.101946		2.12136	0.069128		1.05693	0.30717
1.05753	0.102068		2.12261	0.069155		1.05756	0.306791
1.05816	0.101954		2.12386	0.068991		1.05818	0.306363
1.05878	0.101449		2.12511	0.068948		1.05881	0.305931
1.05941	0.100898		2.12636	0.069156		1.05943	0.305861
1.06003	0.100555		2.12761	0.069219		1.06006	0.306068
1.06066	0.100346		2.12886	0.06896		1.06068	0.306581
1.06128	0.100405		2.13011	0.068419		1.06131	0.307224
1.06191	0.100794		2.13136	0.068082		1.06193	0.307775
1.06253	0.101148		2.13261	0.068247		1.06256	0.308076
1.06316	0.101415		2.13386	0.068469		1.06318	0.308008
1.06378	0.101604		2.13511	0.068219		1.06381	0.307691
1.06441	0.101589		2.13636	0.067414		1.06443	0.307082
1.06503	0.101433		2.13761	0.066324		1.06506	0.306526
1.06566	0.101478		2.13886	0.065371		1.06568	0.306144
1.06628	0.101724		2.14011	0.064817		1.06631	0.305887
1.06691	0.10201		2.14136	0.064768		1.06693	0.305635
1.06753	0.102477		2.14261	0.065309		1.06756	0.305386
1.06816	0.103159		2.14386	0.066038		1.06818	0.305152
1.06878	0.103584		2.14511	0.066512		1.06881	0.304949
1.06941	0.103569		2.14636	0.066823		1.06943	0.30476
1.07003	0.103513		2.14761	0.067329		1.07005	0.304598
1.07066	0.103241		2.14886	0.068258		1.07068	0.304437
1.07128	0.102954		2.15011	0.06959		1.0713	0.304229
1.07191	0.102855		2.15136	0.070643		1.07193	0.303946
1.07253	0.10283		2.15261	0.071019		1.07255	0.303503
1.07316	0.102869		2.15386	0.071178		1.07318	0.302823
1.07378	0.103184		2.15511	0.071341		1.0738	0.302158
1.07441	0.103471		2.15636	0.071158		1.07443	0.301538
1.07503	0.103591		2.15761	0.070768		1.07506	0.301041
1.07566	0.10369		2.15886	0.07073		1.07568	0.300825
1.07628	0.103665		2.16011	0.071		1.07631	0.300829
1.07691	0.103473		2.16136	0.071553		1.07693	0.300775
1.07753	0.103352		2.16261	0.072381		1.07755	0.300612
1.07815	0.103285		2.16386	0.072941		1.07818	0.300253
1.07878	0.103245		2.16511	0.072665		1.0788	0.299576
1.0794	0.103331		2.16636	0.072248		1.07943	0.298824
1.08003	0.103543		2.16761	0.072477		1.08005	0.298017
1.08065	0.103859		2.16886	0.073006		1.08068	0.297127
1.08128	0.104199		2.17011	0.073232		1.0813	0.296482
1.0819	0.104531		2.17136	0.073182		1.08193	0.296208
1.08253	0.10483		2.17261	0.072721		1.08255	0.29601
1.08315	0.105091		2.17386	0.072576		1.08318	0.296041
1.08378	0.105272		2.17511	0.07311		1.0838	0.296186
1.0844	0.105446		2.17636	0.073898		1.08443	0.296178
1.08503	0.105677		2.17761	0.074415		1.08505	0.296064
1.08565	0.106074		2.17886	0.074524		1.08568	0.29592
1.08628	0.10646		2.18011	0.074695		1.0863	0.295725
1.0869	0.106832		2.18136	0.074977		1.08693	0.295549
1.08753	0.107192		2.18261	0.07512		1.08755	0.295415
1.08815	0.107471		2.18386	0.075284		1.08818	0.29529
1.08878	0.107602		2.18511	0.075371		1.0888	0.295212
1.0894	0.107661		2.18636	0.07544		1.08943	0.295199
1.09003	0.107694		2.18761	0.075791		1.09005	0.295209
1.09065	0.107676		2.18886	0.0761		1.09068	0.295234
1.09128	0.107463		2.1901	0.075834		1.0913	0.295233
1.0919	0.107172		2.19136	0.075765		1.09193	0.29498
1.09253	0.107098		2.1926	0.076189		1.09255	0.294484
1.09315	0.107048		2.19386	0.07646		1.09318	0.293981
1.09378	0.10704		2.1951	0.076629		1.0938	0.293475
1.0944	0.10707		2.19635	0.077328		1.09443	0.293056
1.09503	0.106819		2.1976	0.078044		1.09505	0.292933
1.09565	0.106246		2.19885	0.078075		1.09568	0.293054
1.09628	0.105673		2.2001	0.077985		1.0963	0.293227
1.0969	0.104953		2.20135	0.078099		1.09693	0.293415
1.09753	0.104041		2.2026	0.078409		1.09755	0.293599
1.09815	0.103343		2.20385	0.078901		1.09818	0.293779
1.09878	0.10272		2.2051	0.078993		1.0988	0.294319
1.0994	0.102179		2.20635	0.078596		1.09943	0.295176
1.10003	0.101965		2.2076	0.07842		1.10005	0.296036
1.10065	0.102107		2.20885	0.078543		1.10068	0.296881
1.10128	0.102286		2.2101	0.078552		1.1013	0.297687
1.1019	0.102472		2.21135	0.078181		1.10193	0.298431
1.10253	0.102578		2.2126	0.077763		1.10255	0.299142
1.10315	0.102509		2.21385	0.077426		1.10318	0.299882
1.10378	0.102268		2.2151	0.076842		1.1038	0.300846
1.1044	0.101866		2.21635	0.076077		1.10443	0.301825
1.10503	0.101473		2.2176	0.075382		1.10505	0.302551
1.10565	0.101179		2.21885	0.074826		1.10568	0.30316
1.10628	0.101		2.2201	0.074754		1.1063	0.30363
1.1069	0.100797		2.22135	0.075273		1.10692	0.303798
1.10753	0.100577		2.2226	0.075442		1.10755	0.303977
1.10815	0.100328		2.22385	0.075068		1.10817	0.304284
1.10878	0.100008		2.2251	0.074676		1.1088	0.304605
1.1094	0.099727		2.22635	0.074218		1.10943	0.305194
1.11003	0.099589		2.2276	0.073512		1.11005	0.305992
1.11065	0.099497		2.22885	0.073068		1.11068	0.306657
1.11128	0.099349		2.2301	0.073013		1.1113	0.30723
1.1119	0.099114		2.23135	0.072752		1.11193	0.307805
1.11252	0.098831		2.2326	0.072373		1.11255	0.307991
1.11315	0.098509		2.23385	0.072168		1.11318	0.308031
1.11377	0.098182		2.2351	0.071997		1.1138	0.308203
1.1144	0.097903		2.23635	0.071981		1.11442	0.308414
1.11502	0.097664		2.2376	0.072229		1.11505	0.308669
1.11565	0.09736		2.23885	0.072683		1.11567	0.309045
1.11627	0.097003		2.2401	0.073614		1.1163	0.309609
1.1169	0.09665		2.24135	0.074521		1.11692	0.310329
1.11753	0.096308		2.2426	0.074758		1.11755	0.311069
1.11815	0.096072		2.24385	0.074509		1.11817	0.311793
1.11878	0.095979		2.2451	0.074592		1.1188	0.312438
1.1194	0.09593		2.24635	0.075291		1.11942	0.312943
1.12003	0.095909		2.2476	0.075977		1.12005	0.313298
1.12065	0.095947		2.24885	0.076372		1.12067	0.31365
1.12127	0.096015		2.2501	0.076926		1.1213	0.31399
1.1219	0.096084		2.25135	0.077805		1.12192	0.314323
1.12252	0.096154		2.2526	0.078485		1.12255	0.314698
1.12315	0.096177		2.25385	0.078574		1.12317	0.315102
1.12377	0.09595		2.2551	0.078398		1.1238	0.315507
1.1244	0.095765		2.25635	0.078397		1.12442	0.315917
1.12502	0.095661		2.2576	0.078755		1.12505	0.316179
1.12565	0.095593		2.25885	0.079453		1.12567	0.316123
1.12627	0.095782		2.2601	0.080212		1.1263	0.316033
1.1269	0.096366		2.26135	0.080989		1.12692	0.315918
1.12752	0.096931		2.2626	0.082221		1.12755	0.315775
1.12815	0.097494		2.26385	0.083615		1.12817	0.315793
1.12877	0.098002		2.2651	0.084683		1.1288	0.316036
1.1294	0.098272		2.26635	0.085537		1.12942	0.316281
1.13002	0.098429		2.2676	0.08605		1.13005	0.316273
1.13065	0.098548		2.26885	0.086305		1.13067	0.315759
1.13127	0.098667		2.2701	0.086233		1.1313	0.315068
1.1319	0.098775		2.27135	0.085657		1.13192	0.31429
1.13252	0.09885		2.2726	0.085306		1.13255	0.313527
1.13315	0.098961		2.27385	0.085901		1.13317	0.31281
1.13377	0.099121		2.2751	0.086958		1.1338	0.312175
1.1344	0.099288		2.27635	0.087632		1.13442	0.311614
1.13502	0.099535		2.2776	0.088236		1.13505	0.311068
1.13565	0.09995		2.27885	0.089326		1.13567	0.310632
1.13627	0.100238		2.2801	0.090796		1.1363	0.310488
1.1369	0.100479		2.28135	0.092066		1.13692	0.310673
1.13752	0.100723		2.2826	0.092509		1.13755	0.311041
1.13815	0.100992		2.28384	0.091947		1.13817	0.311409
1.13877	0.10128		2.2851	0.091286		1.1388	0.311661
1.1394	0.101561		2.28634	0.091177		1.13942	0.311657
1.14002	0.101843		2.2876	0.091162		1.14005	0.311461
1.14065	0.102075		2.28884	0.091209		1.14067	0.311187
1.14127	0.102208		2.29009	0.0917		1.1413	0.310938
1.1419	0.102502		2.29134	0.092394		1.14192	0.310833
1.14252	0.102957		2.29259	0.093101		1.14255	0.310847
1.14315	0.103411		2.29384	0.093409		1.14317	0.310841
1.14377	0.103884		2.29509	0.093202		1.1438	0.310833
1.1444	0.104381		2.29634	0.092918		1.14442	0.310764
1.14502	0.104813		2.29759	0.092806		1.14505	0.310621
1.14565	0.105231		2.29884	0.092847		1.14567	0.310627
1.14627	0.105661		2.30009	0.09278		1.1463	0.310811
1.1469	0.106152		2.30134	0.092361		1.14692	0.310995
1.14752	0.10658		2.30259	0.091885		1.14755	0.311094
1.14815	0.106716		2.30384	0.091771		1.14817	0.31104
1.14877	0.106851		2.30509	0.09172		1.1488	0.310854
1.1494	0.106922		2.30634	0.091214		1.14942	0.310593
1.15002	0.106865		2.30759	0.090235		1.15004	0.310376
1.15065	0.106871		2.30884	0.088869		1.15067	0.31031
1.15127	0.107016		2.31009	0.08721		1.15129	0.310292
1.1519	0.107161		2.31134	0.085381		1.15192	0.310144
1.15252	0.107307		2.31259	0.083983		1.15254	0.309929
1.15315	0.107438		2.31384	0.083801		1.15317	0.309694
1.15377	0.107512		2.31509	0.084806		1.15379	0.309417
1.1544	0.107536		2.31634	0.086347		1.15442	0.309326
1.15502	0.107538		2.31759	0.087558		1.15504	0.309486
1.15565	0.107464		2.31884	0.088153		1.15567	0.309696
1.15627	0.107334		2.32009	0.088133		1.15629	0.310145
1.1569	0.107222		2.32134	0.087816		1.15692	0.310835
1.15752	0.107116		2.32259	0.087503		1.15754	0.311478
1.15814	0.107017		2.32384	0.087176		1.15817	0.312044
1.15877	0.106935		2.32509	0.086804		1.15879	0.312544
1.15939	0.106859		2.32634	0.086607		1.15942	0.312813
1.16002	0.106788		2.32759	0.086655		1.16004	0.312909
1.16064	0.106721		2.32884	0.086667		1.16067	0.31294
1.16127	0.106681		2.33009	0.086356		1.16129	0.312929
1.16189	0.106647		2.33134	0.086068		1.16192	0.313032
1.16252	0.106481		2.33259	0.086416		1.16254	0.313299
1.16314	0.106168		2.33384	0.087215		1.16317	0.313499
1.16377	0.105838		2.33509	0.08772		1.16379	0.313417
1.16439	0.105458		2.33634	0.087657		1.16442	0.313195
1.16502	0.105108		2.33759	0.087438		1.16504	0.312909
1.16564	0.104917		2.33884	0.087851		1.16567	0.312564
1.16627	0.104819		2.34009	0.088797		1.16629	0.312244
1.16689	0.104784		2.34134	0.08977		1.16692	0.311986
1.16752	0.10486		2.34259	0.090592		1.16754	0.311718
1.16814	0.105015		2.34384	0.090871		1.16817	0.311294
1.16877	0.105231		2.34509	0.090999		1.16879	0.310744
1.16939	0.105456		2.34634	0.091387		1.16942	0.310296
1.17002	0.105684		2.34759	0.091299		1.17004	0.31017
1.17064	0.105896		2.34884	0.090912		1.17067	0.310178
1.17127	0.105996		2.35009	0.090788		1.17129	0.310375
1.17189	0.105996		2.35134	0.09075		1.17192	0.310675
1.17252	0.105903		2.35259	0.090556		1.17254	0.310964
1.17314	0.105632		2.35384	0.090348		1.17317	0.311219
1.17377	0.105275		2.35509	0.090216		1.17379	0.31148
1.17439	0.105007		2.35634	0.090545		1.17442	0.311765
1.17502	0.104795		2.35759	0.091341		1.17504	0.312029
1.17564	0.10459		2.35884	0.092081		1.17567	0.312117
1.17627	0.104465		2.36009	0.092644		1.17629	0.311899
1.17689	0.10431		2.36134	0.093353		1.17692	0.311486
1.17752	0.103801		2.36259	0.094408		1.17754	0.310842
1.17814	0.103253		2.36384	0.095392		1.17817	0.310307
1.17877	0.102764		2.36509	0.096113		1.17879	0.310124
1.17939	0.102648		2.36634	0.096986		1.17942	0.310215
1.18002	0.102583		2.36759	0.098411		1.18004	0.310419
1.18064	0.102603		2.36884	0.099789		1.18067	0.310723
1.18127	0.10261		2.37009	0.100492		1.18129	0.311022
1.18189	0.102511		2.37134	0.1008		1.18192	0.311319
1.18252	0.102279		2.37259	0.101155		1.18254	0.311658
1.18314	0.102259		2.37384	0.10186		1.18317	0.312125
1.18377	0.102362		2.37509	0.102976		1.18379	0.312674
1.18439	0.102475		2.37634	0.10375		1.18441	0.313186
1.18502	0.102641		2.37758	0.103451		1.18504	0.313661
1.18564	0.102768		2.37884	0.10291		1.18566	0.313999
1.18627	0.102447		2.38008	0.103012		1.18629	0.314036
1.18689	0.102127		2.38133	0.103785		1.18691	0.31389
1.18752	0.101801		2.38259	0.104833		1.18754	0.313486
1.18814	0.101467		2.38383	0.105648		1.18816	0.312995
1.18877	0.10121		2.38508	0.106275		1.18879	0.312551
1.18939	0.10107		2.38633	0.106963		1.18941	0.312208
1.19002	0.100928		2.38758	0.10725		1.19004	0.311926
1.19064	0.100786		2.38883	0.106817		1.19066	0.311696
1.19127	0.10066		2.39008	0.105902		1.19129	0.311475
1.19189	0.100625		2.39133	0.104959		1.19191	0.311306
1.19251	0.100641		2.39258	0.104327		1.19254	0.311181
1.19314	0.100671		2.39383	0.103735		1.19316	0.311021
1.19376	0.100805		2.39508	0.102821		1.19379	0.310839
1.19439	0.101014		2.39633	0.101618		1.19441	0.310746
1.19501	0.100871		2.39758	0.100466		1.19504	0.31092
1.19564	0.100691		2.39883	0.099714		1.19566	0.311375
1.19626	0.100471		2.40008	0.099459		1.19629	0.311994
1.19689	0.100105		2.40133	0.099376		1.19691	0.312642
1.19752	0.099714		2.40258	0.099206		1.19754	0.313258
1.19814	0.099431		2.40383	0.098934		1.19816	0.313804
1.19877	0.099151		2.40508	0.098339		1.19879	0.314149
1.19939	0.098846		2.40633	0.097369		1.19941	0.314308
1.20002	0.098496		2.40758	0.096312		1.20004	0.314466
1.20064	0.098242		2.40883	0.095988		1.20066	0.314417
1.20126	0.098028		2.41008	0.096531		1.20129	0.314075
1.20189	0.097829		2.41133	0.096986		1.20191	0.313708
1.20251	0.097714		2.41258	0.096878		1.20254	0.313363
1.20314	0.097697		2.41383	0.096622		1.20316	0.313016
1.20376	0.097614		2.41508	0.096538		1.20379	0.31269
1.20439	0.097531		2.41633	0.096336		1.20441	0.312505
1.20501	0.097408		2.41758	0.095894		1.20504	0.312462
1.20564	0.097155		2.41883	0.095878		1.20566	0.312433
1.20626	0.096799		2.42008	0.096649		1.20629	0.31245
1.20689	0.096399		2.42133	0.097817		1.20691	0.312698
1.20751	0.095999		2.42258	0.098871		1.20754	0.313188
1.20814	0.095729		2.42383	0.099592		1.20816	0.313725
1.20876	0.095767		2.42508	0.100099		1.20879	0.314266
1.20939	0.095916		2.42633	0.100746		1.20941	0.314627
1.21001	0.096116		2.42758	0.101643		1.21004	0.314612
1.21064	0.096301		2.42883	0.102352		1.21066	0.314359
1.21126	0.096425		2.43008	0.10246		1.21129	0.314058
1.21189	0.096406		2.43133	0.102004		1.21191	0.313756
1.21251	0.096213		2.43258	0.101493		1.21254	0.31346
1.21314	0.095958		2.43383	0.101774		1.21316	0.313093
1.21376	0.095622		2.43508	0.102782		1.21379	0.312589
1.21439	0.09509		2.43633	0.103885		1.21441	0.312023
1.21501	0.094467		2.43758	0.10479		1.21504	0.31147
1.21564	0.093856		2.43883	0.105355		1.21566	0.310954
1.21626	0.093243		2.44008	0.105412		1.21629	0.310557
1.21689	0.092844		2.44133	0.105011		1.21691	0.310258
1.21751	0.092771		2.44258	0.104502		1.21754	0.309978
1.21814	0.092663		2.44383	0.104047		1.21816	0.309883
1.21876	0.092522		2.44508	0.103639		1.21879	0.30993
1.21939	0.092355		2.44633	0.103397		1.21941	0.30967
1.22001	0.09209		2.44758	0.103573		1.22004	0.309182
1.22064	0.091783		2.44883	0.104416		1.22066	0.308696
1.22126	0.091573		2.45008	0.105279		1.22128	0.30819
1.22189	0.091407		2.45133	0.105204		1.22191	0.307846
1.22251	0.091198		2.45258	0.104552		1.22253	0.307796
1.22314	0.090904		2.45383	0.103978		1.22316	0.307922
1.22376	0.090624		2.45508	0.10364		1.22378	0.308064
1.22439	0.090415		2.45633	0.103558		1.22441	0.308243
1.22501	0.090213		2.45758	0.104219		1.22504	0.308402
1.22564	0.090209		2.45883	0.105462		1.22566	0.308407
1.22626	0.090444		2.46008	0.106226		1.22629	0.308378
1.22689	0.090637		2.46133	0.106605		1.22691	0.30829
1.22751	0.090741		2.46258	0.10727		1.22754	0.30802
1.22814	0.090844		2.46383	0.108093		1.22816	0.307783
1.22876	0.090879		2.46508	0.108262		1.22878	0.307742
1.22939	0.090783		2.46633	0.107828		1.22941	0.307712
1.23001	0.090764		2.46758	0.107482		1.23003	0.307801
1.23064	0.090839		2.46883	0.10718		1.23066	0.30811
1.23126	0.090898		2.47008	0.106901		1.23128	0.308355
1.23189	0.090841		2.47133	0.107073		1.23191	0.30854
1.23251	0.090694		2.47257	0.107694		1.23253	0.308713
1.23314	0.09025		2.47383	0.108348		1.23316	0.308848
1.23376	0.089736		2.47507	0.108868		1.23378	0.309036
1.23439	0.089242		2.47633	0.109286		1.23441	0.309457
1.23501	0.088833		2.47757	0.109867		1.23503	0.309995
1.23564	0.088508		2.47883	0.110567		1.23566	0.310455
1.23626	0.088466		2.48007	0.110682		1.23628	0.310742
1.23689	0.088429		2.48132	0.110148		1.23691	0.310876
1.23751	0.088426		2.48257	0.109988		1.23753	0.310731
1.23813	0.08851		2.48382	0.110505		1.23816	0.310586
1.23876	0.088769		2.48507	0.111128		1.23878	0.310406
1.23938	0.089172		2.48632	0.111306		1.23941	0.310107
1.24001	0.089563		2.48757	0.111012		1.24003	0.309626
1.24063	0.089874		2.48882	0.109993		1.24066	0.308991
[truncated: 38,949 more rows]

[truncated: 1 more sheets: Supp. fig. 9b]
